# Supplementary material for: The first checklist of alien vascular plants of Kyrgyzstan, with new records and critical evaluation of earlier data. Contribution 3
Source: Biodivers Data J. 2025 Mar 4;13:e145624. doi: 10.3897/BDJ.13.e145624 (PMC11897906; doi:10.3897/BDJ.13.e145624)
Supplement: XML Treatment for Armoracia rusticana [file BDJ.13.e145624-treatment1.xml]

<!DOCTYPE tp:taxon-treatment
  PUBLIC "-//TaxonX//DTD Taxonomic Treatment Publishing DTD v0 20100105//EN" "tax-treatment-NSO.dtd">
<tp:taxon-treatment xmlns:tp="http://www.plazi.org/taxpub"><tp:treatment-meta><mixed-citation publication-type="journal"><person-group><name><surname>Sennikov</surname><given-names>Alexander</given-names></name><name><surname>Lazkov</surname><given-names>Georgy</given-names></name><name><surname>German</surname><given-names>Dmitry A.</given-names></name></person-group><article-title>The first checklist of alien vascular plants of Kyrgyzstan, with new records and critical evaluation of earlier data. Contribution 3</article-title><source>Biodivers Data J</source><day>04</day><month>03</month><year>2025</year><volume>13</volume><pub-id pub-id-type="doi">10.3897/BDJ.13.e145624</pub-id></mixed-citation></tp:treatment-meta><tp:nomenclature><tp:taxon-name>
            <object-id xmlns:xlink="http://www.w3.org/1999/xlink" content-type="arpha" xlink:type="simple">9A5584A8-AEB1-5F57-B0E2-D1735344DD6D</object-id>
            <tp:taxon-name-part taxon-name-part-type="genus">Armoracia</tp:taxon-name-part>
            <tp:taxon-name-part taxon-name-part-type="species">rusticana</tp:taxon-name-part>
            <object-id xmlns:xlink="http://www.w3.org/1999/xlink" xlink:type="simple" object-id-type="IPNI">urn:lsid:ipni.org:names:278747-1</object-id>
          </tp:taxon-name><tp:taxon-authority>G.Gaertn., B.Mey. &amp; Scherb., 1800</tp:taxon-authority><tp:nomenclature-citation-list><tp:nomenclature-citation><tp:taxon-name>
                <tp:taxon-name-part taxon-name-part-type="genus" reg="Armoracia"/>
                <tp:taxon-name-part taxon-name-part-type="species" reg="rusticana"/>
              </tp:taxon-name><comment><bold><italic><tp:taxon-name><tp:taxon-name-part taxon-name-part-type="genus" reg="Armoracia">Armoracia</tp:taxon-name-part><tp:taxon-name-part taxon-name-part-type="species" reg="rusticana">rusticana</tp:taxon-name-part></tp:taxon-name></italic></bold> G.Gaertn., B.Mey. &amp; Scherb., Oekon. Fl. Wetterau 2: 426 (1800) — <italic><tp:taxon-name><tp:taxon-name-part taxon-name-part-type="genus" reg="Cochlearia">Cochlearia</tp:taxon-name-part><tp:taxon-name-part taxon-name-part-type="species" reg="armoracia">armoracia</tp:taxon-name-part></tp:taxon-name></italic> L., Sp. Pl. 2: 648 (1753).</comment></tp:nomenclature-citation></tp:nomenclature-citation-list></tp:nomenclature><tp:treatment-sec sec-type="Distribution"><title>Distribution</title><sec sec-type="Native distribution"><title>Native distribution</title><p>Cultigenic.</p><p>Although some earlier studies indicated that the species is native to Eastern Europe (<xref ref-type="bibr" rid="B12335245">Candolle 1908</xref>, <xref ref-type="bibr" rid="B12335306">Al-Shehbaz 1988</xref>), its natural populations are lacking (<xref ref-type="bibr" rid="B12335253">Kotov 1979</xref>, <xref ref-type="bibr" rid="B12335266">Ball 1993</xref>, <xref ref-type="bibr" rid="B12335200">Sampliner and Miller 2009</xref>).</p></sec><sec sec-type="Secondary distribution"><title>Secondary distribution</title><p>Europe, temperate and northern Asia, temperate and northern North America.</p><p>The species may persist in places of its original cultivation for an uncertainly long time (<xref ref-type="bibr" rid="B12335218">Wedelsbäck Bladh et al. 2014</xref>). Its secondary distribution seems to be exclusively linked with cultivation places. Further dispersal occurs with soil transportation in populated places and along roads and with water currents along rivers.</p><p>In Europe, <italic><tp:taxon-name><tp:taxon-name-part taxon-name-part-type="genus" reg="Armoracia">Armoracia</tp:taxon-name-part><tp:taxon-name-part taxon-name-part-type="species" reg="rusticana">rusticana</tp:taxon-name-part></tp:taxon-name></italic> is very common in the territories of its former cultivation (<xref ref-type="bibr" rid="B12339009">Jalas and Suominen 1994</xref>). In comprehensive recording activities, as for example, in Lithuania (<xref ref-type="bibr" rid="B12436553">Gudžinskas and Rašomavičius 2023</xref>), the species may be found commonly naturalised and persisting in the territory, with an active secondary dispersal into nature with garden waste and subsequent soil disturbance by road construction and maintenance.</p><p>In Northern Asia, the species has been registered as alien in nearly all floristic regions (<xref ref-type="bibr" rid="B12319586">Chepinoga et al. 2024</xref>), whereas its occurrence in China is limited to five provinces (<xref ref-type="bibr" rid="B12052780">Zhou et al. 2001</xref>), in which the species was first found only at the beginning of the 20<sup>th</sup> century (<xref ref-type="bibr" rid="B12335334">Xu et al. 2012</xref>).</p><p>Up to the mid-20<sup>th</sup> century, most of the sources indicated that <italic><tp:taxon-name><tp:taxon-name-part taxon-name-part-type="genus" reg="Armoracia">Armoracia</tp:taxon-name-part><tp:taxon-name-part taxon-name-part-type="species" reg="rusticana">rusticana</tp:taxon-name-part></tp:taxon-name></italic> is a cultivated plant that becomes ruderal at the places of its cultivation. In Siberia, the species was cultivated at least from the second half of the 19<sup>th</sup> century (<xref ref-type="bibr" rid="B12336328">Ankipovich and Ebel 2016</xref>), apparently introduced in the course of extensive colonisation from the central and then southern European parts of the Russian Empire (<xref ref-type="bibr" rid="B12337500">Vinogradova 2016</xref>) and considered restricted to anthropogenic landscapes by the first quarter of the 20<sup>th</sup> century (<xref ref-type="bibr" rid="B12336320">Krylov 1931</xref>). In the 21<sup>st</sup> century, numerous regional reports have noted the dispersal and naturalisation of the species into natural habitats along watercourses (e.g. <xref ref-type="bibr" rid="B12336350">Zykova (2023)</xref>). Currently, the species is listed among invasive vascular plants in Siberia (<xref ref-type="bibr" rid="B12336328">Ankipovich and Ebel 2016</xref>).</p></sec><sec sec-type="Distribution in Central Asia"><title>Distribution in Central Asia</title><p>Kazakhstan, Kyrgyzstan, Tajikistan, Uzbekistan. Available subspontaneous records are shown in Fig. <xref ref-type="fig" rid="F12336318">1</xref>.</p><p>In Kazakhstan, <italic><tp:taxon-name><tp:taxon-name-part taxon-name-part-type="genus" reg="Armoracia">Armoracia</tp:taxon-name-part><tp:taxon-name-part taxon-name-part-type="species" reg="rusticana">rusticana</tp:taxon-name-part></tp:taxon-name></italic> was cultivated in private vegetable gardens by Russian colonists, who brought this highly popular condiment from Central Russia (<xref ref-type="bibr" rid="B12336359">Gubanov et al. 1976</xref>). According to herbarium records, the species was known in cultivation in Almaty by 1886 and found naturalised in native habitats along rivers in the north-western regions in the 1920s and in the north-eastern regions by 1960 (<xref ref-type="bibr" rid="B12319552">Vasilieva 1961</xref>), where it was certainly present for a significant period of time before being recorded. Further reports of alien occurrence are known from the northern regions (<xref ref-type="bibr" rid="B12336417">Perezhogin et al. 2023</xref>). Recent records (Fig. <xref ref-type="fig" rid="F12336380">2</xref>) indicate its extensive spread along rivers around large towns of the north-east, for example, Semei (formerly Semipalatinsk), Öskemen (formerly Ust-Kamenogorsk) (<xref ref-type="bibr" rid="B12058696">Plantarium 2024</xref>) and Astana (<xref ref-type="bibr" rid="B12058688">iNaturalist 2024</xref>). Numerous recent records from the southern regions (<xref ref-type="bibr" rid="B12058688">iNaturalist 2024</xref>) are from mostly ruderal populations and belong to the dispersal from Soviet-time garden cultivation.</p><p>In Uzbekistan, the species has been known from cultivation (<xref ref-type="bibr" rid="B12052944">Botschantzev and Vvedensky 1955</xref>). Currently, it remains in use not only in larger towns, but also in Uzbek villages in the mountainous regions (<xref ref-type="bibr" rid="B12336382">Kosimov et al. 2023</xref>). So far, its running wild has not been recorded in the country (<xref ref-type="bibr" rid="B12438404">Sennikov et al. 2020</xref>).</p><p>In Kyrgyzstan, <xref ref-type="bibr" rid="B12336426">Nikitina (1955)</xref> considered the species as present only in cultivation. Its alien occurrence has been reported by <xref ref-type="bibr" rid="B12336439">Deza (1989)</xref> without any further particulars and taken into account in the recent compilations (<xref ref-type="bibr" rid="B12055597">Lazkov and Sultanova 2011</xref>, <xref ref-type="bibr" rid="B12055589">Lazkov and Sultanova 2014</xref>, <xref ref-type="bibr" rid="B12336447">Sennikov and Lazkov 2024a</xref>).</p><p>The latest account for Tajikistan (<xref ref-type="bibr" rid="B12052931">Yunusov 1978</xref>) reported the species as cultivated and sometimes escaping from cultivation, without further details on the alien status. No information on any particular subspontaneous occurrence in the country has been found. <xref ref-type="bibr" rid="B12336465">Nowak et al. (2020)</xref> claimed the species status of archaeophyte in the country, but the status is clearly in error.</p></sec><sec sec-type="Distribution in Kyrgyzstan"><title>Distribution in Kyrgyzstan</title><p>Western Tian-Shan (Fig. <xref ref-type="fig" rid="F12336478">3</xref>).</p><p>The background for the information in <xref ref-type="bibr" rid="B12336439">Deza (1989)</xref> is uncertain and may be an assumption or extrapolation. So far, we have not observed the species in ruderal localities in urban areas. The subspontaneous presence of the species in Kyrgyzstan is supported by our observation of its occurrence in a single locality in the Sary-Chelek Nature Reserve, where it grows on a roadside meadow immediately north of Arkyt Village.</p></sec></tp:treatment-sec><tp:treatment-sec sec-type="Ecology"><title>Ecology</title><p>The native distribution of <italic><tp:taxon-name><tp:taxon-name-part taxon-name-part-type="genus" reg="Armoracia">Armoracia</tp:taxon-name-part><tp:taxon-name-part taxon-name-part-type="species" reg="rusticana">rusticana</tp:taxon-name-part></tp:taxon-name></italic> is lacking. Its closest relative, <italic><tp:taxon-name><tp:taxon-name-part taxon-name-part-type="genus" reg="Armoracia">A.</tp:taxon-name-part><tp:taxon-name-part taxon-name-part-type="species" reg="macrocarpa">macrocarpa</tp:taxon-name-part></tp:taxon-name></italic> (Waldst. &amp; Kit. ex Willd.) Kit. ex Baumg., occurs on alluvial meadows and margins of wetlands in floodplains (<xref ref-type="bibr" rid="B12335266">Ball 1993</xref>).</p><p>In the secondary distribution area, the species can be found in a variety of ruderal places, along roadsides, on disturbed or anthropogenous meadows, along ditches and riversides. It may become invasive by colonising river valleys (<xref ref-type="bibr" rid="B12335284">Pyšek et al. 2012</xref>).</p></tp:treatment-sec><tp:treatment-sec sec-type="Biology"><title>Biology</title><p>Taproot perennial. Strong thickened roots of <italic><tp:taxon-name><tp:taxon-name-part taxon-name-part-type="genus" reg="Armoracia">Armoracia</tp:taxon-name-part><tp:taxon-name-part taxon-name-part-type="species" reg="rusticana">rusticana</tp:taxon-name-part></tp:taxon-name></italic> act as rhizomes because of their capability to produce new shoots and offsprings from their smallest fraction (<xref ref-type="bibr" rid="B12335297">Davis 1893</xref>). This feature is used in propagation of the plants in cultivation, and facilitates their secondary dispersal by soil transportation, which is especially common in Northern Europe (<xref ref-type="bibr" rid="B12436553">Gudžinskas and Rašomavičius 2023</xref>).</p></tp:treatment-sec><tp:treatment-sec sec-type="Taxon discussion"><title>Taxon discussion</title><p><italic><tp:taxon-name><tp:taxon-name-part taxon-name-part-type="genus" reg="Armoracia">Armoracia</tp:taxon-name-part><tp:taxon-name-part taxon-name-part-type="species" reg="rusticana">rusticana</tp:taxon-name-part></tp:taxon-name></italic> is very close to <italic><tp:taxon-name><tp:taxon-name-part taxon-name-part-type="genus" reg="Armoracia">A.</tp:taxon-name-part><tp:taxon-name-part taxon-name-part-type="species" reg="macrocarpa">macrocarpa</tp:taxon-name-part></tp:taxon-name></italic>. The latter species is a Pannonian endemic, restricted to the Danube Basin, which differs from <italic><tp:taxon-name><tp:taxon-name-part taxon-name-part-type="genus" reg="Armoracia">A.</tp:taxon-name-part><tp:taxon-name-part taxon-name-part-type="species" reg="rusticana">rusticana</tp:taxon-name-part></tp:taxon-name></italic> primarily by its longer siliculae (10-15 mm vs. 4-6 mm) with more numerous ovules per locule (ca. 10 vs. 4-6) (<xref ref-type="bibr" rid="B12335266">Ball 1993</xref>). Due to this high similarity and presumed relationship, both taxa are considered conspecific by some authors (e.g. <xref ref-type="bibr" rid="B12095938">Dorofeev (2002)</xref>).</p></tp:treatment-sec><tp:treatment-sec sec-type="Notes"><title>Notes</title><p>Seed set of <italic><tp:taxon-name><tp:taxon-name-part taxon-name-part-type="genus" reg="Armoracia">Armoracia</tp:taxon-name-part><tp:taxon-name-part taxon-name-part-type="species" reg="rusticana">rusticana</tp:taxon-name-part></tp:taxon-name></italic> is typically poor and, for this reason, vegetative propagation strongly prevails in cultivation and secondary dispersal of the species (<xref ref-type="bibr" rid="B12335200">Sampliner and Miller 2009</xref>). This feature, along with the lack of the native distribution area, indicates that the species origin is cultigenic; phylogenetically, it may have been derived directly from <italic><tp:taxon-name><tp:taxon-name-part taxon-name-part-type="genus" reg="Armoracia">A.</tp:taxon-name-part><tp:taxon-name-part taxon-name-part-type="species" reg="macrocarpa">macrocarpa</tp:taxon-name-part></tp:taxon-name></italic> (<xref ref-type="bibr" rid="B12335228">Miller et al. 2010</xref>).</p><p>The spread of the species by humans was connected with its medical and, later, culinary use as a spice and a digestive or condiment (<xref ref-type="bibr" rid="B12335209">Wedelsbäck Bladh and Olsson 2011</xref>). From the ethnological and linguistic information, the cultivation most likely originated in Eastern Europe (<xref ref-type="bibr" rid="B12335245">Candolle 1908</xref>). The early medicinal cultivation in Northern Europe was concentrated in monasteries in the 12<sup>th</sup> century (<xref ref-type="bibr" rid="B12335209">Wedelsbäck Bladh and Olsson 2011</xref>). The peak of the European cultivation and commercial production of the species roots was observed in the 19<sup>th</sup> century, after which the popularity has significantly declined (<xref ref-type="bibr" rid="B12335218">Wedelsbäck Bladh et al. 2014</xref>).</p></tp:treatment-sec><tp:treatment-sec sec-type="Introduction to Kyrgyzstan"><title>Introduction to Kyrgyzstan</title><sec sec-type="Period of introduction"><title>Period of introduction</title><p>Neophyte.</p><p>Our record of <italic><tp:taxon-name><tp:taxon-name-part taxon-name-part-type="genus" reg="Armoracia">Armoracia</tp:taxon-name-part><tp:taxon-name-part taxon-name-part-type="species" reg="rusticana">rusticana</tp:taxon-name-part></tp:taxon-name></italic> in the Sary-Chelek Nature Reserve is dated 2005. Following the report of <xref ref-type="bibr" rid="B12336439">Deza (1989)</xref>, we assume that the first alien occurrences in the country were observed no later than in the 1970s-1980s, whereas its original introduction was made by the first Russian colonists.</p></sec><sec sec-type="Pathways of introduction"><title>Pathways of introduction</title><p>Escape from confinement: Agriculture.</p><p>The species is known exclusively as escaping from cultivation. Its further spread has not been observed.</p></sec><sec sec-type="Source of introduction"><title>Source of introduction</title><p>Eastern Europe.</p><p>The species was introduced by settlers and suppliers from Eastern Europe.</p></sec><sec sec-type="Invasion status"><title>Invasion status</title><p>Casual.</p><p>Established populations have not been observed. The colony in the Sary-Chelek Nature Reserve is locally persisting.</p></sec><sec sec-type="Evidence of impact"><title>Evidence of impact</title><p>Agriculture - no impact (not occurring as a weed). Native ecosystems - minor impact (occurrence near populated places). Urban areas - minor impact (ruderal occurrence).</p></sec><sec sec-type="Trend"><title>Trend</title><p>Declining (inferred).</p><p>The popularity of <italic><tp:taxon-name><tp:taxon-name-part taxon-name-part-type="genus" reg="Armoracia">Armoracia</tp:taxon-name-part><tp:taxon-name-part taxon-name-part-type="species" reg="rusticana">rusticana</tp:taxon-name-part></tp:taxon-name></italic> was noticeably fading during the second half of the 20<sup>th</sup> century and now it has gone out of fashion as a garden vegetable. Nevertheless, the species keeps its ruderal presence in the territory due to its extraordinary ability for persistence and further spread with disturbed ground.</p></sec></tp:treatment-sec><tp:treatment-sec><!--Section generated to contain objects referenced in tp:taxon-treatment.--><fig id="F12336318" position="float" orientation="portrait"><object-id xmlns:xlink="http://www.w3.org/1999/xlink" content-type="arpha" xlink:type="simple">7C869F0F-0E21-5FEE-AF60-F209F804CFCD</object-id><object-id xmlns:xlink="http://www.w3.org/1999/xlink" content-type="doi" xlink:type="simple">10.3897/BDJ.13.e145624.figure1</object-id><label>Figure 1.</label><caption><p>Subspontaneous records of <italic><tp:taxon-name><tp:taxon-name-part taxon-name-part-type="genus" reg="Armoracia">Armoracia</tp:taxon-name-part><tp:taxon-name-part taxon-name-part-type="species" reg="rusticana">rusticana</tp:taxon-name-part></tp:taxon-name></italic> in Central Asia, according to herbarium specimens and documented observations (<xref ref-type="bibr" rid="B12058688">iNaturalist 2024</xref>, <xref ref-type="bibr" rid="B12058696">Plantarium 2024</xref>).</p></caption><graphic xmlns:xlink="http://www.w3.org/1999/xlink" xlink:href="bdj-13-e145624-g001.png" position="float" id="oo_1195213.png" orientation="portrait" xlink:type="simple"><uri content-type="original_file" xlink:type="simple">https://binary.pensoft.net/fig/1195213</uri></graphic></fig><fig id="F12336380" position="float" orientation="portrait"><object-id xmlns:xlink="http://www.w3.org/1999/xlink" content-type="arpha" xlink:type="simple">C4642E0E-B93B-5973-8E7C-1912BEB7B1B1</object-id><object-id xmlns:xlink="http://www.w3.org/1999/xlink" content-type="doi" xlink:type="simple">10.3897/BDJ.13.e145624.figure2</object-id><label>Figure 2.</label><caption><p>Naturalised stands of <italic><tp:taxon-name><tp:taxon-name-part taxon-name-part-type="genus" reg="Armoracia">Armoracia</tp:taxon-name-part><tp:taxon-name-part taxon-name-part-type="species" reg="rusticana">rusticana</tp:taxon-name-part></tp:taxon-name></italic> along a bridge across the Ishim River, Astana City (photo by Yu. Morozova, 1 June 2023). Source: https://www.inaturalist.org/observations/166388104 (<xref ref-type="bibr" rid="B12058696">Plantarium 2024</xref>).</p></caption><graphic xmlns:xlink="http://www.w3.org/1999/xlink" xlink:href="bdj-13-e145624-g002.jpg" position="float" id="oo_1258037.jpg" orientation="portrait" xlink:type="simple"><uri content-type="original_file" xlink:type="simple">https://binary.pensoft.net/fig/1258037</uri></graphic></fig><fig id="F12336478" position="float" orientation="portrait"><object-id xmlns:xlink="http://www.w3.org/1999/xlink" content-type="arpha" xlink:type="simple">7516E344-5693-5D42-9507-B1C2B2C11798</object-id><object-id xmlns:xlink="http://www.w3.org/1999/xlink" content-type="doi" xlink:type="simple">10.3897/BDJ.13.e145624.figure3</object-id><label>Figure 3.</label><caption><p>The confirmed alien record of <italic><tp:taxon-name><tp:taxon-name-part taxon-name-part-type="genus" reg="Armoracia">Armoracia</tp:taxon-name-part><tp:taxon-name-part taxon-name-part-type="species" reg="rusticana">rusticana</tp:taxon-name-part></tp:taxon-name></italic> in Kyrgyzstan.</p></caption><graphic xmlns:xlink="http://www.w3.org/1999/xlink" xlink:href="bdj-13-e145624-g003.png" position="float" id="oo_1194784.png" orientation="portrait" xlink:type="simple"><uri content-type="original_file" xlink:type="simple">https://binary.pensoft.net/fig/1194784</uri></graphic></fig></tp:treatment-sec><ref-list><ref id="B12335245"><element-citation xmlns:xlink="http://www.w3.org/1999/xlink" publication-type="book" xlink:type="simple"><person-group person-group-type="author"><name name-style="western"><surname>Candolle</surname><given-names>A.</given-names></name></person-group><year>1908</year><source>Origin of cultivated plants</source><edition>English edition</edition><publisher-name>D. Appleton and Co.</publisher-name><publisher-loc>New York</publisher-loc><size units="page">468</size><pub-id pub-id-type="doi">10.5962/bhl.title.23011</pub-id></element-citation></ref><ref id="B12335306"><element-citation xmlns:xlink="http://www.w3.org/1999/xlink" publication-type="article" xlink:type="simple"><person-group person-group-type="author"><name name-style="western"><surname>Al-Shehbaz</surname><given-names>I. A.</given-names></name></person-group><year>1988</year><article-title>The genera of <tp:taxon-name><tp:taxon-name-part taxon-name-part-type="tribe">Arabideae</tp:taxon-name-part></tp:taxon-name> (<tp:taxon-name><tp:taxon-name-part taxon-name-part-type="family">Cruciferae</tp:taxon-name-part></tp:taxon-name>; <tp:taxon-name><tp:taxon-name-part taxon-name-part-type="family">Brassicaceae</tp:taxon-name-part></tp:taxon-name>) in the southeastern United States</article-title><source>Journal of the Arnold Arboretum</source><volume>69</volume><issue>2</issue><fpage>85</fpage><lpage>166</lpage><pub-id pub-id-type="doi">10.5962/bhl.part.2391</pub-id></element-citation></ref><ref id="B12335253"><element-citation xmlns:xlink="http://www.w3.org/1999/xlink" publication-type="chapter" xlink:type="simple"><person-group person-group-type="author"><name name-style="western"><surname>Kotov</surname><given-names>M. I.</given-names></name></person-group><year>1979</year><chapter-title>Brassicaceae Burnett</chapter-title><person-group person-group-type="editor"><name name-style="western"><surname>Fedorov</surname><given-names>A. A.</given-names></name></person-group><source>Flora of the European part of the USSR</source><volume>Vol. 4</volume><publisher-name>Science Publishers</publisher-name><publisher-loc>Leningrad</publisher-loc><size units="page">30-148</size><comment content-type="language">Russian</comment></element-citation></ref><ref id="B12335266"><element-citation xmlns:xlink="http://www.w3.org/1999/xlink" publication-type="chapter" xlink:type="simple"><person-group person-group-type="author"><name name-style="western"><surname>Ball</surname><given-names>P. W.</given-names></name></person-group><year>1993</year><chapter-title><italic>Hesperis</italic> L., <italic>Armoracia</italic> P.Gaertner, B.Meyer &amp; Scherb.</chapter-title><person-group person-group-type="editor"><name name-style="western"><surname>Tutin</surname><given-names>T. G.</given-names></name><name name-style="western"><surname>Burges</surname><given-names>N. A.</given-names></name><name name-style="western"><surname>Chater</surname><given-names>A. O.</given-names></name><name name-style="western"><surname>Edmondson</surname><given-names>J. R.</given-names></name><name name-style="western"><surname>Heywood</surname><given-names>V. H.</given-names></name><name name-style="western"><surname>Moore</surname><given-names>D. M.</given-names></name><name name-style="western"><surname>Valentine</surname><given-names>D. H.</given-names></name><name name-style="western"><surname>Walters</surname><given-names>S. M.</given-names></name><name name-style="western"><surname>Webb</surname><given-names>D. A.</given-names></name></person-group><source>Flora Europaea</source><edition>2nd Edition</edition><volume>Vol. 1</volume><publisher-name>Cambridge University Press</publisher-name><size units="page">336-337, 346</size></element-citation></ref><ref id="B12335200"><element-citation xmlns:xlink="http://www.w3.org/1999/xlink" publication-type="article" xlink:type="simple"><person-group person-group-type="author"><name name-style="western"><surname>Sampliner</surname><given-names>Danielle</given-names></name><name name-style="western"><surname>Miller</surname><given-names>Allison</given-names></name></person-group><year>2009</year><article-title>Ethnobotany of Horseradish (<italic><tp:taxon-name><tp:taxon-name-part taxon-name-part-type="genus" reg="Armoracia">Armoracia</tp:taxon-name-part><tp:taxon-name-part taxon-name-part-type="species" reg="rusticana">rusticana</tp:taxon-name-part></tp:taxon-name></italic>, <tp:taxon-name><tp:taxon-name-part taxon-name-part-type="family">Brassicaceae</tp:taxon-name-part></tp:taxon-name>) and its wild relatives (<italic><tp:taxon-name><tp:taxon-name-part taxon-name-part-type="genus" reg="Armoracia">Armoracia</tp:taxon-name-part></tp:taxon-name></italic> spp.): Reproductive biology and local uses in their native ranges</article-title><source>Economic Botany</source><volume>63</volume><issue>3</issue><fpage>303</fpage><lpage>313</lpage><pub-id pub-id-type="doi">10.1007/s12231-009-9088-1</pub-id></element-citation></ref><ref id="B12335218"><element-citation xmlns:xlink="http://www.w3.org/1999/xlink" publication-type="article" xlink:type="simple"><person-group person-group-type="author"><name name-style="western"><surname>Wedelsbäck Bladh</surname><given-names>K.</given-names></name><name name-style="western"><surname>Liljeroth</surname><given-names>E.</given-names></name><name name-style="western"><surname>Poulsen</surname><given-names>G.</given-names></name><name name-style="western"><surname>Yndgaard</surname><given-names>F.</given-names></name><name name-style="western"><surname>Kolodinska Brantestam</surname><given-names>A.</given-names></name></person-group><year>2014</year><article-title>Genetic diversity in Nordic horseradish, <italic><tp:taxon-name><tp:taxon-name-part taxon-name-part-type="genus" reg="Armoracia">Armoracia</tp:taxon-name-part><tp:taxon-name-part taxon-name-part-type="species" reg="rusticana">rusticana</tp:taxon-name-part></tp:taxon-name></italic>, as revealed by AFLP markers</article-title><source>Genetic Resources and Crop Evolution</source><volume>61</volume><fpage>383</fpage><lpage>394</lpage><pub-id pub-id-type="doi">10.1007/s10722-013-0042-9</pub-id></element-citation></ref><ref id="B12339009"><element-citation xmlns:xlink="http://www.w3.org/1999/xlink" publication-type="book" xlink:type="simple"><person-group person-group-type="editor"><name name-style="western"><surname>Jalas</surname><given-names>J.</given-names></name><name name-style="western"><surname>Suominen</surname><given-names>J.</given-names></name></person-group><year>1994</year><source>Atlas Florae Europaeae. Distribution of Vascular Plants in Europe</source><volume>Vol. 10</volume><publisher-name>The Committee for Mapping the Flora of Europe &amp; Societas Biologica Fennica Vanamo</publisher-name><publisher-loc>Helsinki</publisher-loc><size units="page">225</size><isbn>951-9108-09-2</isbn></element-citation></ref><ref id="B12436553"><element-citation xmlns:xlink="http://www.w3.org/1999/xlink" publication-type="book" xlink:type="simple"><person-group person-group-type="editor"><name name-style="western"><surname>Gudžinskas</surname><given-names>Z.</given-names></name><name name-style="western"><surname>Rašomavičius</surname><given-names>V.</given-names></name></person-group><year>2023</year><source>Invasive and alien species in Lithuania</source><publisher-name>Nature Research Centre</publisher-name><publisher-loc>Vilnius</publisher-loc><size units="page">311</size><comment content-type="language">Lithuanian, with English summary</comment><isbn>978-609-8255-32-4</isbn></element-citation></ref><ref id="B12319586"><element-citation xmlns:xlink="http://www.w3.org/1999/xlink" publication-type="article" xlink:type="simple"><person-group person-group-type="author"><name name-style="western"><surname>Chepinoga</surname><given-names>V. V.</given-names></name><name name-style="western"><surname>Barkalov</surname><given-names>V. Y.</given-names></name><name name-style="western"><surname>Ebel</surname><given-names>A. L.</given-names></name><name name-style="western"><surname>Knyazev</surname><given-names>M. S.</given-names></name><name name-style="western"><surname>Baikov</surname><given-names>K. S.</given-names></name><name name-style="western"><surname>Bobrov</surname><given-names>A. A.</given-names></name><name name-style="western"><surname>Chkalov</surname><given-names>A. V.</given-names></name><name name-style="western"><surname>Doronkin</surname><given-names>V. M.</given-names></name><name name-style="western"><surname>Efimov</surname><given-names>P. G.</given-names></name><name name-style="western"><surname>Friesen</surname><given-names>N. V.</given-names></name><name name-style="western"><surname>German</surname><given-names>D. A.</given-names></name><name name-style="western"><surname>Gontcharov</surname><given-names>A. A.</given-names></name><name name-style="western"><surname>Grabovskaya-Borodina</surname><given-names>A. E.</given-names></name><name name-style="western"><surname>Gureyeva</surname><given-names>I. I.</given-names></name><name name-style="western"><surname>Ivanenko</surname><given-names>Y. A.</given-names></name><name name-style="western"><surname>Kechaykin</surname><given-names>A. A.</given-names></name><name name-style="western"><surname>Korobkov</surname><given-names>A. A.</given-names></name><name name-style="western"><surname>Korolyuk</surname><given-names>E. A.</given-names></name><name name-style="western"><surname>Kosachev</surname><given-names>P. A.</given-names></name><name name-style="western"><surname>Kupriyanov</surname><given-names>A. N.</given-names></name><name name-style="western"><surname>Luferov</surname><given-names>A. N.</given-names></name><name name-style="western"><surname>Melnikov</surname><given-names>D. G.</given-names></name><name name-style="western"><surname>Mikhailova</surname><given-names>M. A.</given-names></name><name name-style="western"><surname>Nikiforova</surname><given-names>O. D.</given-names></name><name name-style="western"><surname>Orlova</surname><given-names>L. V.</given-names></name><name name-style="western"><surname>Ovchinnikova</surname><given-names>S. V.</given-names></name><name name-style="western"><surname>Pinzhenina</surname><given-names>E. A.</given-names></name><name name-style="western"><surname>Poliakova</surname><given-names>T. A.</given-names></name><name name-style="western"><surname>Shekhovstsova</surname><given-names>I. N.</given-names></name><name name-style="western"><surname>Shipunov</surname><given-names>A. B.</given-names></name><name name-style="western"><surname>Shmakov</surname><given-names>A. I.</given-names></name><name name-style="western"><surname>Smirnov</surname><given-names>S. V.</given-names></name><name name-style="western"><surname>Tkach</surname><given-names>N.</given-names></name><name name-style="western"><surname>Troshkina</surname><given-names>V. I.</given-names></name><name name-style="western"><surname>Tupitsyna</surname><given-names>N. N.</given-names></name><name name-style="western"><surname>Vasjukov</surname><given-names>V. M.</given-names></name><name name-style="western"><surname>Vlasova</surname><given-names>N. V.</given-names></name><name name-style="western"><surname>Verkhozina</surname><given-names>A. V.</given-names></name><name name-style="western"><surname>Anenkhonov</surname><given-names>O. A.</given-names></name><name name-style="western"><surname>Efremov</surname><given-names>A. N.</given-names></name><name name-style="western"><surname>Glazunov</surname><given-names>V. A.</given-names></name><name name-style="western"><surname>Khoreva</surname><given-names>M. G.</given-names></name><name name-style="western"><surname>Kiseleva</surname><given-names>T. I.</given-names></name><name name-style="western"><surname>Krestov</surname><given-names>P. V.</given-names></name><name name-style="western"><surname>Kryukova</surname><given-names>M. V.</given-names></name><name name-style="western"><surname>Kuzmin</surname><given-names>I. V.</given-names></name><name name-style="western"><surname>Lashchinskiy</surname><given-names>N. N.</given-names></name><name name-style="western"><surname>Pospelov</surname><given-names>I. N.</given-names></name><name name-style="western"><surname>Pospelova</surname><given-names>E. B.</given-names></name><name name-style="western"><surname>Zolotareva</surname><given-names>N. V.</given-names></name><name name-style="western"><surname>Sennikov</surname><given-names>A. N.</given-names></name></person-group><year>2024</year><article-title>Checklist of vascular plants of Asian Russia</article-title><source>Botanica Pacifica</source><volume>13</volume><issue>Special issue</issue><fpage>3</fpage><lpage>310</lpage><pub-id pub-id-type="doi">10.17581/bp.2024.13s01</pub-id></element-citation></ref><ref id="B12052780"><element-citation xmlns:xlink="http://www.w3.org/1999/xlink" publication-type="chapter" xlink:type="simple"><person-group person-group-type="author"><name name-style="western"><surname>Zhou</surname><given-names>T. Y.</given-names></name><name name-style="western"><surname>Lu</surname><given-names>L. L.</given-names></name><name name-style="western"><surname>Yang</surname><given-names>G.</given-names></name><name name-style="western"><surname>Al-Shehbaz</surname><given-names>I. A.</given-names></name></person-group><year>2001</year><chapter-title>Brassicaceae</chapter-title><person-group person-group-type="editor"><name name-style="western"><surname>Wu</surname><given-names>Z. G.</given-names></name><name name-style="western"><surname>Raven</surname><given-names>P. H.</given-names></name></person-group><source>Flora of China</source><volume>Vol. 8</volume><publisher-name>Science Press &amp; Missouri Botanical Garden Press</publisher-name><publisher-loc>Beijing &amp; St. Louis</publisher-loc><size units="page">1–193</size><isbn>978-0915279937</isbn></element-citation></ref><ref id="B12335334"><element-citation xmlns:xlink="http://www.w3.org/1999/xlink" publication-type="article" xlink:type="simple"><person-group person-group-type="author"><name name-style="western"><surname>Xu</surname><given-names>H.</given-names></name><name name-style="western"><surname>Qiang</surname><given-names>S.</given-names></name><name name-style="western"><surname>Genovesi</surname><given-names>P.</given-names></name><name name-style="western"><surname>Ding</surname><given-names>H.</given-names></name><name name-style="western"><surname>Wu</surname><given-names>J.</given-names></name><name name-style="western"><surname>Meng</surname><given-names>L.</given-names></name><name name-style="western"><surname>Han</surname><given-names>Z.</given-names></name><name name-style="western"><surname>Miao</surname><given-names>J.</given-names></name><name name-style="western"><surname>Hu</surname><given-names>B.</given-names></name><name name-style="western"><surname>Guo</surname><given-names>J.</given-names></name><name name-style="western"><surname>Sun</surname><given-names>H.</given-names></name><name name-style="western"><surname>Huang</surname><given-names>C.</given-names></name><name name-style="western"><surname>Lei</surname><given-names>J.</given-names></name><name name-style="western"><surname>Le</surname><given-names>Z.</given-names></name><name name-style="western"><surname>Zhang</surname><given-names>X.</given-names></name><name name-style="western"><surname>He</surname><given-names>S.</given-names></name><name name-style="western"><surname>Wu</surname><given-names>Y.</given-names></name><name name-style="western"><surname>Zheng</surname><given-names>Z.</given-names></name><name name-style="western"><surname>Chen</surname><given-names>L.</given-names></name><name name-style="western"><surname>Jarošík</surname><given-names>V.</given-names></name><name name-style="western"><surname>Pyšek</surname><given-names>P.</given-names></name></person-group><year>2012</year><article-title>An inventory of invasive alien species in China</article-title><source>NeoBiota</source><volume>15</volume><fpage>1</fpage><lpage>26</lpage><pub-id pub-id-type="doi">10.3897/neobiota.15.3575</pub-id></element-citation></ref><ref id="B12336328"><element-citation xmlns:xlink="http://www.w3.org/1999/xlink" publication-type="chapter" xlink:type="simple"><person-group person-group-type="author"><name name-style="western"><surname>Ankipovich</surname><given-names>E. S.</given-names></name><name name-style="western"><surname>Ebel</surname><given-names>A. l.</given-names></name></person-group><year>2016</year><chapter-title><italic>Armoracia rusticana</italic> Gaertn.</chapter-title><person-group person-group-type="editor"><name name-style="western"><surname>Vinogradova</surname><given-names>Y. K.</given-names></name></person-group><source>Black Data Book of the flora of Siberia</source><publisher-name>GEO Science Publisher</publisher-name><publisher-loc>Novosibirsk</publisher-loc><size units="page">153-161</size><comment content-type="language">Russian</comment><isbn>978-5-9907634-4-9</isbn></element-citation></ref><ref id="B12337500"><element-citation xmlns:xlink="http://www.w3.org/1999/xlink" publication-type="book" xlink:type="simple"><person-group person-group-type="author"><name name-style="western"><surname>Vinogradova</surname><given-names>Y. K.</given-names></name></person-group><year>2016</year><source>Black Data Book of the flora of Siberia</source><publisher-name>GEO Science Publisher</publisher-name><publisher-loc>Novosibirsk</publisher-loc><size units="page">440</size><comment content-type="language">Russian</comment><isbn>978-5-9907634-4-9</isbn></element-citation></ref><ref id="B12336320"><element-citation xmlns:xlink="http://www.w3.org/1999/xlink" publication-type="book" xlink:type="simple"><person-group person-group-type="author"><name name-style="western"><surname>Krylov</surname><given-names>P.</given-names></name></person-group><year>1931</year><source>Flora of West Siberia</source><volume>Vol. 6</volume><publisher-name>Tomsk botanical branch, Russian Association of Naturalists</publisher-name><publisher-loc>Tomsk</publisher-loc><size units="page">1229-1448</size><comment content-type="language">Russian</comment></element-citation></ref><ref id="B12336350"><element-citation xmlns:xlink="http://www.w3.org/1999/xlink" publication-type="article" xlink:type="simple"><person-group person-group-type="author"><name name-style="western"><surname>Zykova</surname><given-names>E. Y.</given-names></name></person-group><year>2023</year><article-title>Formation of the ranges of invasive plant species in the Altai Republic: Results of the centennial naturalization</article-title><source>Russian Journal of Biological Invasions</source><volume>14</volume><issue>4</issue><fpage>540</fpage><lpage>558</lpage><pub-id pub-id-type="doi">10.1134/s2075111723040203</pub-id></element-citation></ref><ref id="B12058688"><element-citation xmlns:xlink="http://www.w3.org/1999/xlink" publication-type="website" xlink:type="simple"><person-group person-group-type="author"><name name-style="western"><surname>iNaturalist</surname></name></person-group><article-title>iNaturalist research-grade observations. The Global Biodiversity Information Facility</article-title><pub-id pub-id-type="doi">10.15468/dl.nprt7z</pub-id><date-in-citation content-type="access-date">2024-09-01T00:57:04+00:00</date-in-citation></element-citation></ref><ref id="B12058696"><element-citation xmlns:xlink="http://www.w3.org/1999/xlink" publication-type="website" xlink:type="simple"><person-group person-group-type="author"><name name-style="western"><surname>Plantarium</surname></name></person-group><article-title>Plants and lichens of Russia and neighboring countries: open online galleries and plant identification guide</article-title><uri xlink:type="simple">https://www.plantarium.ru/lang/en.html</uri><date-in-citation content-type="access-date">2024-09-01T00:57:04+00:00</date-in-citation></element-citation></ref><ref id="B12336359"><element-citation xmlns:xlink="http://www.w3.org/1999/xlink" publication-type="book" xlink:type="simple"><person-group person-group-type="author"><name name-style="western"><surname>Gubanov</surname><given-names>I. A.</given-names></name><name name-style="western"><surname>Krylova</surname><given-names>I. L.</given-names></name><name name-style="western"><surname>Tikhonova</surname><given-names>V. L.</given-names></name></person-group><year>1976</year><source>Wild usable plants of the USSR</source><publisher-name>Mysl Publishers</publisher-name><publisher-loc>Moscow</publisher-loc><size units="page">360</size><comment content-type="language">Russian</comment></element-citation></ref><ref id="B12319552"><element-citation xmlns:xlink="http://www.w3.org/1999/xlink" publication-type="chapter" xlink:type="simple"><person-group person-group-type="author"><name name-style="western"><surname>Vasilieva</surname><given-names>A. N.</given-names></name></person-group><year>1961</year><chapter-title>Cruciferae Juss.</chapter-title><person-group person-group-type="editor"><name name-style="western"><surname>Pavlov</surname><given-names>N. V.</given-names></name></person-group><source>Flora of Kazakhstan</source><volume>Vol. 4</volume><publisher-name>Academy of Sciences of the Kazakh SSR</publisher-name><publisher-loc>Alma-Ata</publisher-loc><size units="page">171–339</size><comment content-type="language">Russian</comment></element-citation></ref><ref id="B12336417"><element-citation xmlns:xlink="http://www.w3.org/1999/xlink" publication-type="article" xlink:type="simple"><person-group person-group-type="author"><name name-style="western"><surname>Perezhogin</surname><given-names>Y. V.</given-names></name><name name-style="western"><surname>Borodulina</surname><given-names>O. V.</given-names></name><name name-style="western"><surname>Kurlov</surname><given-names>S. I.</given-names></name></person-group><year>2023</year><article-title>Annotated list of wild plant species of Kostanay Region</article-title><source>Vestnik Kostanaiskogo Gosudarstvennogo Pedagogicheskogo Instituta</source><volume>2023</volume><issue>4</issue><fpage>34</fpage><lpage>54</lpage><comment content-type="language">Russian</comment></element-citation></ref><ref id="B12052944"><element-citation xmlns:xlink="http://www.w3.org/1999/xlink" publication-type="chapter" xlink:type="simple"><person-group person-group-type="author"><name name-style="western"><surname>Botschantzev</surname><given-names>V. P.</given-names></name><name name-style="western"><surname>Vvedensky</surname><given-names>A. I.</given-names></name></person-group><year>1955</year><chapter-title>Cruciferae</chapter-title><person-group person-group-type="editor"><name name-style="western"><surname>Vvedensky</surname><given-names>A. I.</given-names></name></person-group><source>Flora of Uzbekistan</source><volume>Vol. 3</volume><publisher-name>Academy of Sciences of the Uzbek SSR</publisher-name><publisher-loc>Tashkent</publisher-loc><size units="page">65-221</size><comment content-type="language">Russian</comment></element-citation></ref><ref id="B12336382"><element-citation xmlns:xlink="http://www.w3.org/1999/xlink" publication-type="article" xlink:type="simple"><person-group person-group-type="author"><name name-style="western"><surname>Kosimov</surname><given-names>Z. Z.</given-names></name><name name-style="western"><surname>Khojimatov</surname><given-names>O. K.</given-names></name><name name-style="western"><surname>Bussmann</surname><given-names>R. W.</given-names></name></person-group><year>2023</year><article-title>Quantitative ethnobotany of medicinal plants used by the mountain population of the Kitab Region, Uzbekistan</article-title><source>Ethnobotany Research and Applications</source><volume>26</volume><fpage>e37</fpage><pub-id pub-id-type="doi">10.32859/era.26.37.1-13</pub-id></element-citation></ref><ref id="B12438404"><element-citation xmlns:xlink="http://www.w3.org/1999/xlink" publication-type="software" xlink:type="simple"><person-group person-group-type="author"><name name-style="western"><surname>Sennikov</surname><given-names>A. N.</given-names></name><name name-style="western"><surname>Tojibaev</surname><given-names>K. S.</given-names></name><name name-style="western"><surname>Beshko</surname><given-names>N. Y.</given-names></name><name name-style="western"><surname>Esanov</surname><given-names>H. K.</given-names></name><name name-style="western"><surname>Wong</surname><given-names>L. J.</given-names></name><name name-style="western"><surname>Pagad</surname><given-names>S.</given-names></name></person-group><year>2020</year><article-title>Global Register of Introduced and Invasive Species - Uzbekistan. Checklist dataset</article-title><publisher-name>Invasive Species Specialist Group</publisher-name><date-in-citation content-type="released">2020-10-21T00:57:05+00:00</date-in-citation><pub-id pub-id-type="doi">10.15468/m5vdwk</pub-id><comment content-type="Version">Version 1.5</comment></element-citation></ref><ref id="B12336426"><element-citation xmlns:xlink="http://www.w3.org/1999/xlink" publication-type="chapter" xlink:type="simple"><person-group person-group-type="author"><name name-style="western"><surname>Nikitina</surname><given-names>E. V.</given-names></name></person-group><year>1955</year><chapter-title><italic>Armoracia</italic> Gaertn., <italic>Sinapis</italic> L.</chapter-title><person-group person-group-type="editor"><name name-style="western"><surname>Vvedensky</surname><given-names>A. I.</given-names></name></person-group><source>Flora of the Kirghizian SSR</source><volume>Vol. 6</volume><publisher-name>Academy of Sciences of the Kirghizian SSR</publisher-name><publisher-loc>Frunze</publisher-loc><size units="page">179-179, 259-260</size><comment content-type="language">Russian</comment></element-citation></ref><ref id="B12336439"><element-citation xmlns:xlink="http://www.w3.org/1999/xlink" publication-type="book" xlink:type="simple"><person-group person-group-type="author"><name name-style="western"><surname>Deza</surname><given-names>M. I.</given-names></name></person-group><year>1989</year><source>Manual of weedy plants of Kirghizia</source><publisher-name>Kyrgyzstan Publishers</publisher-name><publisher-loc>Frunze</publisher-loc><size units="page">204</size><comment content-type="language">Russian</comment><isbn>5-655-00308-2</isbn></element-citation></ref><ref id="B12055597"><element-citation xmlns:xlink="http://www.w3.org/1999/xlink" publication-type="book" xlink:type="simple"><person-group person-group-type="author"><name name-style="western"><surname>Lazkov</surname><given-names>G. A.</given-names></name><name name-style="western"><surname>Sultanova</surname><given-names>B. A.</given-names></name></person-group><year>2011</year><source>Checklist of vascular plants of Kyrgyzstan</source><publisher-name>Finnish Museum of Natural History</publisher-name><publisher-loc>Helsinki</publisher-loc><size units="page">166</size><comment content-type="language">Russian</comment><isbn>978-952-10-7588-9</isbn></element-citation></ref><ref id="B12055589"><element-citation xmlns:xlink="http://www.w3.org/1999/xlink" publication-type="book" xlink:type="simple"><person-group person-group-type="author"><name name-style="western"><surname>Lazkov</surname><given-names>G. A.</given-names></name><name name-style="western"><surname>Sultanova</surname><given-names>B. A.</given-names></name></person-group><year>2014</year><source>Inventory of the flora of Kyrgyzstan: Vascular plants</source><publisher-name>United Nations Development Programme</publisher-name><publisher-loc>Bishkek</publisher-loc><size units="page">126</size><comment content-type="language">Russian</comment></element-citation></ref><ref id="B12336447"><element-citation xmlns:xlink="http://www.w3.org/1999/xlink" publication-type="article" xlink:type="simple"><person-group person-group-type="author"><name name-style="western"><surname>Sennikov</surname><given-names>A. N.</given-names></name><name name-style="western"><surname>Lazkov</surname><given-names>G. A.</given-names></name></person-group><year>2024</year><article-title>Alien plants of Kyrgyzstan: The first complete inventory, distributions and main patterns</article-title><source>Plants</source><volume>13</volume><issue>2</issue><fpage>e286</fpage><pub-id pub-id-type="doi">10.3390/plants13020286</pub-id></element-citation></ref><ref id="B12052931"><element-citation xmlns:xlink="http://www.w3.org/1999/xlink" publication-type="chapter" xlink:type="simple"><person-group person-group-type="author"><name name-style="western"><surname>Yunusov</surname><given-names>S. Y.</given-names></name></person-group><year>1978</year><chapter-title><italic>Sisymbrium</italic> L., <italic>Armoracia</italic> Gaertn., <italic>Sinapis</italic> L.</chapter-title><person-group person-group-type="editor"><name name-style="western"><surname>Ovchinnikov</surname><given-names>P. N.</given-names></name></person-group><source>Flora of the Tajik SSR</source><volume>Vol. 5</volume><publisher-name>Science Publishers</publisher-name><publisher-loc>Leningrad</publisher-loc><size units="page">24-30, 74, 217-218</size><comment content-type="language">Russian</comment></element-citation></ref><ref id="B12336465"><element-citation xmlns:xlink="http://www.w3.org/1999/xlink" publication-type="chapter" xlink:type="simple"><person-group person-group-type="author"><name name-style="western"><surname>Nowak</surname><given-names>A.</given-names></name><name name-style="western"><surname>Nowak</surname><given-names>S.</given-names></name><name name-style="western"><surname>Nobis</surname><given-names>M.</given-names></name></person-group><year>2020</year><chapter-title>The Pamir-Alai Mountains (Middle Asia: Tajikistan)</chapter-title><person-group person-group-type="editor"><name name-style="western"><surname>Noroozi</surname><given-names>J.</given-names></name></person-group><source>Plant Biogeography and Vegetation of High Mountains of Central and South-West Asia</source><publisher-name>Springer</publisher-name><publisher-loc>Cham</publisher-loc><size units="page">1-42</size><pub-id pub-id-type="doi">10.1007/978-3-030-45212-4_1</pub-id><isbn>978-3-030-45212-4</isbn></element-citation></ref><ref id="B12335284"><element-citation xmlns:xlink="http://www.w3.org/1999/xlink" publication-type="article" xlink:type="simple"><person-group person-group-type="author"><name name-style="western"><surname>Pyšek</surname><given-names>P.</given-names></name><name name-style="western"><surname>Chytrý</surname><given-names>M.</given-names></name><name name-style="western"><surname>Pergl</surname><given-names>J.</given-names></name><name name-style="western"><surname>Sádlo</surname><given-names>J.</given-names></name><name name-style="western"><surname>Wild</surname><given-names>J.</given-names></name></person-group><year>2012</year><article-title>Plant invasions in the Czech Republic: current state, introduction dynamics, invasive species and invaded habitats</article-title><source>Preslia</source><volume>84</volume><fpage>575</fpage><lpage>630</lpage></element-citation></ref><ref id="B12335297"><element-citation xmlns:xlink="http://www.w3.org/1999/xlink" publication-type="article" xlink:type="simple"><person-group person-group-type="author"><name name-style="western"><surname>Davis</surname><given-names>C. A.</given-names></name></person-group><year>1893</year><article-title>Notes on <italic><tp:taxon-name><tp:taxon-name-part taxon-name-part-type="genus" reg="Nasturtium">Nasturtium</tp:taxon-name-part><tp:taxon-name-part taxon-name-part-type="species" reg="armoracia">armoracia</tp:taxon-name-part></tp:taxon-name></italic></article-title><source>Bulletin of the Torrey Botanical Club</source><volume>20</volume><issue>7</issue><fpage>290</fpage><lpage>293</lpage><uri xlink:type="simple">https://www.jstor.org/stable/2476439</uri><pub-id pub-id-type="doi">10.2307/2476439</pub-id></element-citation></ref><ref id="B12095938"><element-citation xmlns:xlink="http://www.w3.org/1999/xlink" publication-type="article" xlink:type="simple"><person-group person-group-type="author"><name name-style="western"><surname>Dorofeev</surname><given-names>V. I.</given-names></name></person-group><year>2002</year><article-title><tp:taxon-name><tp:taxon-name-part taxon-name-part-type="family">Cruciferae</tp:taxon-name-part></tp:taxon-name> of European Russia</article-title><source>Turczaninowia</source><volume>5</volume><issue>3</issue><fpage>5</fpage><lpage>114</lpage><comment content-type="language">Russian</comment></element-citation></ref><ref id="B12335228"><element-citation xmlns:xlink="http://www.w3.org/1999/xlink" publication-type="conference-paper" xlink:type="simple"><person-group person-group-type="author"><name name-style="western"><surname>Miller</surname><given-names>A. J.</given-names></name><name name-style="western"><surname>Sampliner</surname><given-names>D. S.</given-names></name><name name-style="western"><surname>Al-Shehbaz</surname><given-names>I.</given-names></name><name name-style="western"><surname>Romero-Hernandez</surname><given-names>C.</given-names></name><name name-style="western"><surname>McAllister</surname><given-names>C.</given-names></name><name name-style="western"><surname>Bertram</surname><given-names>T.</given-names></name><name name-style="western"><surname>Waninger</surname><given-names>S.</given-names></name></person-group><year>2010</year><person-group person-group-type="editor"><anonymous/></person-group><article-title>Phylogenetic approaches to understanding sterility in crop species: origin and evolution of horseradish (<italic>Armoracia rusticana</italic>, Brassicaceae)</article-title><source>Annual Meetings of the Botanical Society of America and the American Society of Plant Taxonomists</source><conf-loc>Providence, Rhode Island</conf-loc><conf-date>July 31–August 4</conf-date><size units="page">523-523</size></element-citation></ref><ref id="B12335209"><element-citation xmlns:xlink="http://www.w3.org/1999/xlink" publication-type="article" xlink:type="simple"><person-group person-group-type="author"><name name-style="western"><surname>Wedelsbäck Bladh</surname><given-names>K.</given-names></name><name name-style="western"><surname>Olsson</surname><given-names>K. M.</given-names></name></person-group><year>2011</year><article-title>Introduction and use of Horseradish (<italic><tp:taxon-name><tp:taxon-name-part taxon-name-part-type="genus" reg="Armoracia">Armoracia</tp:taxon-name-part><tp:taxon-name-part taxon-name-part-type="species" reg="rusticana">rusticana</tp:taxon-name-part></tp:taxon-name></italic>) as food and medicine from antiquity to the present: Emphasis on the Nordic countries</article-title><source>Journal of Herbs, Spices &amp; Medicinal Plants</source><volume>17</volume><issue>3</issue><fpage>197</fpage><lpage>213</lpage><pub-id pub-id-type="doi">10.1080/10496475.2011.595055</pub-id></element-citation></ref></ref-list></tp:taxon-treatment>
