# Supplementary material for: The first checklist of alien vascular plants of Kyrgyzstan, with new records and critical evaluation of earlier data. Contribution 3
Source: Biodivers Data J. 2025 Mar 4;13:e145624. doi: 10.3897/BDJ.13.e145624 (PMC11897906; doi:10.3897/BDJ.13.e145624)
Supplement: XML Treatment for Crambe orientalis [file BDJ.13.e145624-treatment2.xml]

<!DOCTYPE tp:taxon-treatment
  PUBLIC "-//TaxonX//DTD Taxonomic Treatment Publishing DTD v0 20100105//EN" "tax-treatment-NSO.dtd">
<tp:taxon-treatment xmlns:tp="http://www.plazi.org/taxpub"><tp:treatment-meta><mixed-citation publication-type="journal"><person-group><name><surname>Sennikov</surname><given-names>Alexander</given-names></name><name><surname>Lazkov</surname><given-names>Georgy</given-names></name><name><surname>German</surname><given-names>Dmitry A.</given-names></name></person-group><article-title>The first checklist of alien vascular plants of Kyrgyzstan, with new records and critical evaluation of earlier data. Contribution 3</article-title><source>Biodivers Data J</source><day>04</day><month>03</month><year>2025</year><volume>13</volume><pub-id pub-id-type="doi">10.3897/BDJ.13.e145624</pub-id></mixed-citation></tp:treatment-meta><tp:nomenclature><tp:taxon-name>
            <object-id xmlns:xlink="http://www.w3.org/1999/xlink" content-type="arpha" xlink:type="simple">A82839A9-E1CF-5608-A8B5-CCC46A1D36B3</object-id>
            <tp:taxon-name-part taxon-name-part-type="genus">Crambe</tp:taxon-name-part>
            <tp:taxon-name-part taxon-name-part-type="species">orientalis</tp:taxon-name-part>
            <object-id xmlns:xlink="http://www.w3.org/1999/xlink" xlink:type="simple" object-id-type="IPNI">urn:lsid:ipni.org:names:281660-1</object-id>
          </tp:taxon-name><tp:taxon-authority>L., 1753</tp:taxon-authority><tp:nomenclature-citation-list><tp:nomenclature-citation><tp:taxon-name>
                <tp:taxon-name-part taxon-name-part-type="genus" reg="Crambe"/>
                <tp:taxon-name-part taxon-name-part-type="species" reg="orientalis"/>
              </tp:taxon-name><comment><bold><italic><tp:taxon-name><tp:taxon-name-part taxon-name-part-type="genus" reg="Crambe">Crambe</tp:taxon-name-part><tp:taxon-name-part taxon-name-part-type="species" reg="orientalis">orientalis</tp:taxon-name-part></tp:taxon-name></italic></bold> L., Sp. Pl. 2: 671 (1753).</comment></tp:nomenclature-citation><tp:nomenclature-citation><tp:taxon-name>
                <tp:taxon-name-part taxon-name-part-type="genus" reg="Crambe"/>
                <tp:taxon-name-part taxon-name-part-type="species" reg="amabilis"/>
              </tp:taxon-name><comment>= <italic><tp:taxon-name><tp:taxon-name-part taxon-name-part-type="genus" reg="Crambe">Crambe</tp:taxon-name-part><tp:taxon-name-part taxon-name-part-type="species" reg="amabilis">amabilis</tp:taxon-name-part></tp:taxon-name></italic> Butkov &amp; Majlun, Bot. Mater. Gerb. Inst. Bot. Akad. Nauk Uzbeksk. S.S.R. 17: 3 (1962).</comment></tp:nomenclature-citation><tp:nomenclature-citation><tp:taxon-name>
                <tp:taxon-name-part taxon-name-part-type="genus" reg="Crambe"/>
                <tp:taxon-name-part taxon-name-part-type="species" reg="schugnana"/>
              </tp:taxon-name><comment>— <italic><tp:taxon-name><tp:taxon-name-part taxon-name-part-type="genus" reg="Crambe">Crambe</tp:taxon-name-part><tp:taxon-name-part taxon-name-part-type="species" reg="schugnana">schugnana</tp:taxon-name-part></tp:taxon-name></italic> auct. non Korsh.: <xref ref-type="bibr" rid="B12319552">Vasilieva (1961)</xref>.</comment></tp:nomenclature-citation></tp:nomenclature-citation-list></tp:nomenclature><tp:treatment-sec sec-type="Distribution"><title>Distribution</title><sec sec-type="Native distribution"><title>Native distribution</title><p>Asia Minor, Caucasus, Near East, Iraq, Iran, Turkmenistan (mountains), Afghanistan, Pakistan (<xref ref-type="bibr" rid="B12427131">Khalilov 1993</xref>).</p></sec><sec sec-type="Secondary distribution"><title>Secondary distribution</title><p>Central Asia (Kazakhstan, Kyrgyzstan, Tajikistan, Uzbekistan).</p></sec><sec sec-type="Distribution in Central Asia"><title>Distribution in Central Asia</title><p>Kazakhstan, Kyrgyzstan, Tajikistan, Uzbekistan (Fig. <xref ref-type="fig" rid="F12427140">4</xref>).</p><p>In Kazakhstan, the species is known from a vast area along the north-western Tian-Shan (<xref ref-type="bibr" rid="B12427171">Botschantzev 1977</xref>, <xref ref-type="bibr" rid="B12427180">Lazkov and Redina 2007</xref>). It is currently known also from several localities in southern Kazakhstan from Almaty to Lake Balqaş (<xref ref-type="bibr" rid="B12427142">Nobis et al. 2016</xref>, <xref ref-type="bibr" rid="B12058688">iNaturalist 2024</xref>, <xref ref-type="bibr" rid="B12058696">Plantarium 2024</xref>) and in one isolated locality in northern Kazakhstan, Karagandy Town (<xref ref-type="bibr" rid="B12058696">Plantarium 2024</xref>).</p><p>In Uzbekistan, the species was found in the eastern part of the country, mostly adjacent to Kazakhstan (<xref ref-type="bibr" rid="B12427171">Botschantzev 1977</xref>) and recently also in an isolated locality in the south, near Boysun Town (previously unpublished record).</p><p>In Kyrgyzstan, the species was first reported from the Chüy Depression, north of Bishkek (<xref ref-type="bibr" rid="B12427180">Lazkov and Redina 2007</xref>) and then from the Talas Depression, the western part of the country at the border with Kazakhstan (<xref ref-type="bibr" rid="B12394736">Lazkov and Sennikov 2014</xref>).</p><p>In Tajikistan, the species was recently found as naturalised in agricultural areas along the Mogendarya River (<xref ref-type="bibr" rid="B12427142">Nobis et al. 2016</xref>). This locality is not connected with the native distribution area in the adjacent Afghanistan because the species has not been found along the Amudarya River in the northern part of that country (<xref ref-type="bibr" rid="B12427163">Breckle et al. 2013</xref>).</p><p>In Turkmenistan, the species is native along the mountains in the southern parts of the country (<xref ref-type="bibr" rid="B12367462">Nikitin and Geldykhanov 1988</xref>). No alien localities are known.</p><p>In Central Asia, <italic><tp:taxon-name><tp:taxon-name-part taxon-name-part-type="genus" reg="Crambe">Crambe</tp:taxon-name-part><tp:taxon-name-part taxon-name-part-type="species" reg="orientalis">orientalis</tp:taxon-name-part></tp:taxon-name></italic> was found for the first time on a fallow field at Jeri post station (Leninskoe Village in the Soviet times, Kazygurt Village in Kazakhstan) along the road from Tashkent to Şymkent, in present-day Kazakhstan, in 1922. To develop on that field, this slow-growing perennial species must have been introduced a few years before its sampling, i.e. already in the Imperial times. We do not have any written or even indirect evidence regarding the origin of this record, but it can be inferred from published side evidence. As the species is not a segetal weed, it must have been introduced for cultivation, as an edible or forage plant. Already in the mid-19<sup>th</sup> century, the Caucasian Society for Agriculture (established for public edication in Tiflis, now Tbilisi, in 1850) has widely advertised the culinary values of the cultivated <italic><tp:taxon-name><tp:taxon-name-part taxon-name-part-type="genus" reg="Crambe">C.</tp:taxon-name-part><tp:taxon-name-part taxon-name-part-type="species" reg="maritima">maritima</tp:taxon-name-part></tp:taxon-name></italic> L. and its wild relatives (<xref ref-type="bibr" rid="B12644706">Kolodeev 1853</xref>) in the Caucasus. The society offered seed material from Tiflis, which was easy to collect also in native populations of <italic><tp:taxon-name><tp:taxon-name-part taxon-name-part-type="genus" reg="Crambe">C.</tp:taxon-name-part><tp:taxon-name-part taxon-name-part-type="species" reg="orientalis">orientalis</tp:taxon-name-part></tp:taxon-name></italic>, occurring in the vicinity of the city (<xref ref-type="bibr" rid="B12644715">Grossheim 1950</xref>). The seed distributed by the society was the most likely source for the early experimental cultivation of <italic><tp:taxon-name><tp:taxon-name-part taxon-name-part-type="genus" reg="Crambe">C.</tp:taxon-name-part><tp:taxon-name-part taxon-name-part-type="species" reg="orientalis">orientalis</tp:taxon-name-part></tp:taxon-name></italic> in Central Asia.</p><p>As evident from numerous herbarium specimens collected in that area, the field at Jeri became the source of the species invasion, which also covered the neighbouring villages along the main road (<xref ref-type="bibr" rid="B12427171">Botschantzev 1977</xref>) and expanded to natural habitats (<xref ref-type="bibr" rid="B12427645">Butkov and Mailun 1962</xref>). In the 1950s, the species was found also south of Tashkent, spreading along the Chirchik and Pskem Rivers, which are adjacent to the place of the original introduction. Currently, it is widely distributed along the north-western Tian-Shan, forming extensive populations especially in arable lands (Fig. <xref ref-type="fig" rid="F12427619">5</xref>), but also ascending to the mountain slopes from river valleys (German, pers. obs.).</p><p>In the 1950s-1970s, <italic><tp:taxon-name><tp:taxon-name-part taxon-name-part-type="genus" reg="Crambe">Crambe</tp:taxon-name-part><tp:taxon-name-part taxon-name-part-type="species" reg="orientalis">orientalis</tp:taxon-name-part></tp:taxon-name></italic> was cultivated on experimental fields and in gardens in Uzbekistan and Kyrgyzstan as a forage or ornamental plant (<xref ref-type="bibr" rid="B12427599">Amirkhanov et al. 1974</xref>, <xref ref-type="bibr" rid="B12427608">Kadyrkulova 1987</xref>). It was recommended for cultivation and, according to herbarium records, used widely in Central Asia. Naturalised remnants of its former field cultivation were found in Uzbekistan (Boysun), Tajikistan (Mogendarya) and Kyrgyzstan (Chüy Depression), whereas its former ornamental cultivation, documented in Uzbekistan (Tashkent, Yangidarya), Kyrgyzstan (near Bishkek) and Kazakhstan (Almaty, Karagandy), also produced locally established populations.</p><p>Although the field and garden use of the species is no longer popular, it continues spreading from the places of its former cultivation. Its expansion, well documented in many areas, shows a high potential for the future invasion.</p></sec><sec sec-type="Distribution in Kyrgyzstan"><title>Distribution in Kyrgyzstan</title><p>Western Tian-Shan, Northern Tian-Shan (Fig. <xref ref-type="fig" rid="F12427617">6</xref>).</p><p>The species is known from two separate areas in the Western and Northern Tian-Shan. The single locality in the Western Tian-Shan, discovered in 2013 (<xref ref-type="bibr" rid="B12394736">Lazkov and Sennikov 2014</xref>), is a direct continuation of the first invasion that started between Tashkent and Şymkent. Several localities around and north of Bishkek belong to an area of the species invasion in the Chüy Depression (Fig. <xref ref-type="fig" rid="F12427621">7</xref>), which has been repeatedly sampled since 2006 (<xref ref-type="bibr" rid="B12427180">Lazkov and Redina 2007</xref>).</p><p>The species was found mostly on the plain and in foothills, but also cultivated in gardens at elevations up to 1600 m a.s.l.</p></sec></tp:treatment-sec><tp:treatment-sec sec-type="Ecology"><title>Ecology</title><p>Dry stony slopes on plains and in foothills in the native distribution area. Ruderal places, fallow and cultivated fields in the secondary distribution area.</p></tp:treatment-sec><tp:treatment-sec sec-type="Biology"><title>Biology</title><p>Perennial with a strong, thickened taproot, forming a tumbleweed structure that facilitates self-dispersal for considerable distances.</p><p>In cultivation, the plants start flowering in the third year. Native occurrence and cultivation do not require any special water supply, so that the plants may develop without irrigation in arid territories.</p></tp:treatment-sec><tp:treatment-sec sec-type="Taxon discussion"><title>Taxon discussion</title><p><italic><tp:taxon-name><tp:taxon-name-part taxon-name-part-type="genus" reg="Crambe">Crambe</tp:taxon-name-part><tp:taxon-name-part taxon-name-part-type="species" reg="orientalis">orientalis</tp:taxon-name-part></tp:taxon-name></italic> was not known to <xref ref-type="bibr" rid="B12052944">Botschantzev and Vvedensky (1955)</xref> due to the lack of earlier herbarium collections from Uzbekistan in Tashkent. The species was rediscovered in the field along the Keles River and between Angren and Chirchik rivers by <xref ref-type="bibr" rid="B12427645">Butkov and Mailun (1962)</xref>, who did not recognise its correct identity and ventured to describe it as a narrow endemic to Uzbekistan, <italic><tp:taxon-name><tp:taxon-name-part taxon-name-part-type="genus" reg="Crambe">C.</tp:taxon-name-part><tp:taxon-name-part taxon-name-part-type="species" reg="amabilis">amabilis</tp:taxon-name-part></tp:taxon-name></italic>. <xref ref-type="bibr" rid="B12427171">Botschantzev (1977)</xref> observed the species in its type locality and realised its alien origin; he identified the species as <italic><tp:taxon-name><tp:taxon-name-part taxon-name-part-type="genus" reg="Crambe">C.</tp:taxon-name-part><tp:taxon-name-part taxon-name-part-type="species" reg="orientalis">orientalis</tp:taxon-name-part></tp:taxon-name></italic> and this identity has been widely accepted (<xref ref-type="bibr" rid="B12381482">Kovalevskaya 1974</xref>, <xref ref-type="bibr" rid="B12427131">Khalilov 1993</xref>, <xref ref-type="bibr" rid="B12052772">POWO 2024</xref>).</p></tp:treatment-sec><tp:treatment-sec sec-type="Notes"><title>Notes</title><p><xref ref-type="bibr" rid="B12427663">Czernjakowska (1939)</xref> reported the traditional use of <italic><tp:taxon-name><tp:taxon-name-part taxon-name-part-type="genus" reg="Crambe">Crambe</tp:taxon-name-part><tp:taxon-name-part taxon-name-part-type="species" reg="orientalis">orientalis</tp:taxon-name-part></tp:taxon-name></italic> as an edible plant, but that record was erroneously based on the old report of <xref ref-type="bibr" rid="B12437135">Hablitz (1785)</xref>, who described the use of the Crimean plants previously referred to this species. However, the active use of another, ecologically similar species in Central Asia has been recorded: <italic><tp:taxon-name><tp:taxon-name-part taxon-name-part-type="genus" reg="Crambe">C.</tp:taxon-name-part><tp:taxon-name-part taxon-name-part-type="species" reg="kotschyana">kotschyana</tp:taxon-name-part></tp:taxon-name></italic> Boiss. was traditionally used for fodder in Uzbekistan (<xref ref-type="bibr" rid="B12437164">Amirkhanov and Solonov 1964</xref>) and Afghanistan (<xref ref-type="bibr" rid="B12437143">Vavilov and Bukinich 1929</xref>) and as edible and fodder in Turkmenistan (<xref ref-type="bibr" rid="B12437151">Larin and Larina 1951</xref>). In the foothills of the North Caucasus, the culinary use of "<italic><tp:taxon-name><tp:taxon-name-part taxon-name-part-type="genus" reg="Crambe">C.</tp:taxon-name-part><tp:taxon-name-part taxon-name-part-type="species" reg="tatarica">tatarica</tp:taxon-name-part></tp:taxon-name></italic>" (= <italic><tp:taxon-name><tp:taxon-name-part taxon-name-part-type="genus" reg="Crambe">C.</tp:taxon-name-part><tp:taxon-name-part taxon-name-part-type="species" reg="grandiflora">grandiflora</tp:taxon-name-part></tp:taxon-name></italic> DC.) as a substitute for horseraddish was recorded in Georgievsk (<xref ref-type="bibr" rid="B12644706">Kolodeev 1853</xref>).</p><p><italic><tp:taxon-name><tp:taxon-name-part taxon-name-part-type="genus" reg="Crambe">Crambe</tp:taxon-name-part><tp:taxon-name-part taxon-name-part-type="species" reg="orientalis">orientalis</tp:taxon-name-part></tp:taxon-name></italic> was evaluated and subsequently tried as a commercial fodder plant in Central Asia during the 1950s-1980s (<xref ref-type="bibr" rid="B12427599">Amirkhanov et al. 1974</xref>, <xref ref-type="bibr" rid="B12427608">Kadyrkulova 1987</xref>). Numerous authors stressed the aesthetic value of the plant, for which it was widely cultivated in private gardens in Central Asia during the same period.</p></tp:treatment-sec><tp:treatment-sec sec-type="Introduction to Kyrgyzstan"><title>Introduction to Kyrgyzstan</title><sec sec-type="Period of introduction"><title>Period of introduction</title><p>Neophyte.</p><p>The species was originally introduced In the late Soviet period, when the plants were used in experimental field cultivation (<xref ref-type="bibr" rid="B12427608">Kadyrkulova 1987</xref>). In the 2000s, naturalised populations have already been found.</p></sec><sec sec-type="Pathways of introduction"><title>Pathways of introduction</title><p>Escape from confinement: Agriculture. Escape from confinement: Ornamental purpose other than horticulture. Unaided: Natural dispersal across borders.</p><p>The primary way of the species introduction was its cultivation on fields for fodder and in private gardens as ornamental plants. The species is known to run wild from the places of original cultivation and this was the cause of its introduction in the Chüy Depression (from fields) and around Bishkek (from gardens).</p><p>The secondary dispersal of the species occurs actively by wind. This was the cause of introduction in the Talas Depression in Kyrgyzstan, to which the plants have arrived from the neighbouring areas in Kazakhstan.</p></sec><sec sec-type="Source of introduction"><title>Source of introduction</title><p>Caucasus.</p><p>Native Caucasian populations were accessible as a source of cultivation in the Russian Empire and the USSR.</p></sec><sec sec-type="Invasion status"><title>Invasion status</title><p>Naturalised.</p><p>The species is apparently naturalised in the Chüy Depression, where it has been repeatedly observed for nearly 20 years.</p></sec><sec sec-type="Evidence of impact"><title>Evidence of impact</title><p>Agriculture - minor impact (may occur in arable lands). Native ecosystems - minor impact (may colonise natural landscapes from agricultural lands). Urban areas - minor impact (sometimes found along roadsides and in ruderal places).</p></sec><sec sec-type="Trend"><title>Trend</title><p>Increasing (observed and inferred).</p><p>The species actively expands in Central Asia. Its recorded occurrence in Kyrgyzstan has also been growing constantly.</p></sec></tp:treatment-sec><tp:treatment-sec><!--Section generated to contain objects referenced in tp:taxon-treatment.--><fig id="F12427140" position="float" orientation="portrait"><object-id xmlns:xlink="http://www.w3.org/1999/xlink" content-type="arpha" xlink:type="simple">B32DBB43-2AEA-50BF-ABCA-7D5606D11BDE</object-id><object-id xmlns:xlink="http://www.w3.org/1999/xlink" content-type="doi" xlink:type="simple">10.3897/BDJ.13.e145624.figure4</object-id><label>Figure 4.</label><caption><p>The current distribution of <italic><tp:taxon-name><tp:taxon-name-part taxon-name-part-type="genus" reg="Crambe">Crambe</tp:taxon-name-part><tp:taxon-name-part taxon-name-part-type="species" reg="orientalis">orientalis</tp:taxon-name-part></tp:taxon-name></italic> in Central Asia, according to the specimens examined, documented observations (<xref ref-type="bibr" rid="B12058688">iNaturalist 2024</xref>, <xref ref-type="bibr" rid="B12058696">Plantarium 2024</xref>) and reliable publications (<xref ref-type="bibr" rid="B12367462">Nikitin and Geldykhanov 1988</xref>, <xref ref-type="bibr" rid="B12427142">Nobis et al. 2016</xref>).</p></caption><graphic xmlns:xlink="http://www.w3.org/1999/xlink" xlink:href="bdj-13-e145624-g004.png" position="float" id="oo_1207138.png" orientation="portrait" xlink:type="simple"><uri content-type="original_file" xlink:type="simple">https://binary.pensoft.net/fig/1207138</uri></graphic></fig><fig id="F12427619" position="float" orientation="portrait"><object-id xmlns:xlink="http://www.w3.org/1999/xlink" content-type="arpha" xlink:type="simple">7484EB32-4468-5C25-9A31-9A9EB4861FD3</object-id><object-id xmlns:xlink="http://www.w3.org/1999/xlink" content-type="doi" xlink:type="simple">10.3897/BDJ.13.e145624.figure5</object-id><label>Figure 5.</label><caption><p>Alfalfa field with a naturalised population of <italic><tp:taxon-name><tp:taxon-name-part taxon-name-part-type="genus" reg="Crambe">Crambe</tp:taxon-name-part><tp:taxon-name-part taxon-name-part-type="species" reg="orientalis">orientalis</tp:taxon-name-part></tp:taxon-name></italic> in full blossom along the Kökbūlaq River near Pisteli Village, Türkıstan Region, Kazakhstan (photo by E. Belousov, 21 May 2021). Source: <ext-link xmlns:xlink="http://www.w3.org/1999/xlink" ext-link-type="uri" xlink:href="https://www.plantarium.ru/page/image/id/695395.html" xlink:type="simple">https://www.plantarium.ru/page/image/id/695395.html</ext-link> (<xref ref-type="bibr" rid="B12058696">Plantarium 2024</xref>).</p></caption><graphic xmlns:xlink="http://www.w3.org/1999/xlink" xlink:href="bdj-13-e145624-g005.jpg" position="float" id="oo_1205671.jpg" orientation="portrait" xlink:type="simple"><uri content-type="original_file" xlink:type="simple">https://binary.pensoft.net/fig/1205671</uri></graphic></fig><fig id="F12427617" position="float" orientation="portrait"><object-id xmlns:xlink="http://www.w3.org/1999/xlink" content-type="arpha" xlink:type="simple">84A33836-F9E1-5903-B8AB-DB60BED12546</object-id><object-id xmlns:xlink="http://www.w3.org/1999/xlink" content-type="doi" xlink:type="simple">10.3897/BDJ.13.e145624.figure6</object-id><label>Figure 6.</label><caption><p>The current distribution of <italic><tp:taxon-name><tp:taxon-name-part taxon-name-part-type="genus" reg="Crambe">Crambe</tp:taxon-name-part><tp:taxon-name-part taxon-name-part-type="species" reg="orientalis">orientalis</tp:taxon-name-part></tp:taxon-name></italic> in Kyrgyzstan.</p></caption><graphic xmlns:xlink="http://www.w3.org/1999/xlink" xlink:href="bdj-13-e145624-g006.png" position="float" id="oo_1205655.png" orientation="portrait" xlink:type="simple"><uri content-type="original_file" xlink:type="simple">https://binary.pensoft.net/fig/1205655</uri></graphic></fig><fig id="F12427621" position="float" orientation="portrait"><object-id xmlns:xlink="http://www.w3.org/1999/xlink" content-type="arpha" xlink:type="simple">74E7B7F7-5AD0-5ABF-A7DF-D3B407B28763</object-id><object-id xmlns:xlink="http://www.w3.org/1999/xlink" content-type="doi" xlink:type="simple">10.3897/BDJ.13.e145624.figure7</object-id><label>Figure 7.</label><caption><p>Ruderal occurrence of <italic><tp:taxon-name><tp:taxon-name-part taxon-name-part-type="genus" reg="Crambe">Crambe</tp:taxon-name-part><tp:taxon-name-part taxon-name-part-type="species" reg="orientalis">orientalis</tp:taxon-name-part></tp:taxon-name></italic> along an irrigation ditch in the field area near Kamyshanovka Village, Chüy Region, Kyrgyzstan (photo by G. Lazkov, 11 July 2011).</p></caption><graphic xmlns:xlink="http://www.w3.org/1999/xlink" xlink:href="bdj-13-e145624-g007.jpg" position="float" id="oo_1205678.JPG" orientation="portrait" xlink:type="simple"><uri content-type="original_file" xlink:type="simple">https://binary.pensoft.net/fig/1205678</uri></graphic></fig></tp:treatment-sec><ref-list><ref id="B12319552"><element-citation xmlns:xlink="http://www.w3.org/1999/xlink" publication-type="chapter" xlink:type="simple"><person-group person-group-type="author"><name name-style="western"><surname>Vasilieva</surname><given-names>A. N.</given-names></name></person-group><year>1961</year><chapter-title>Cruciferae Juss.</chapter-title><person-group person-group-type="editor"><name name-style="western"><surname>Pavlov</surname><given-names>N. V.</given-names></name></person-group><source>Flora of Kazakhstan</source><volume>Vol. 4</volume><publisher-name>Academy of Sciences of the Kazakh SSR</publisher-name><publisher-loc>Alma-Ata</publisher-loc><size units="page">171–339</size><comment content-type="language">Russian</comment></element-citation></ref><ref id="B12427131"><element-citation xmlns:xlink="http://www.w3.org/1999/xlink" publication-type="article" xlink:type="simple"><person-group person-group-type="author"><name name-style="western"><surname>Khalilov</surname><given-names>I. I.</given-names></name></person-group><year>1993</year><article-title>A synopsis of the genus <italic><tp:taxon-name><tp:taxon-name-part taxon-name-part-type="genus" reg="Crambe">Crambe</tp:taxon-name-part></tp:taxon-name></italic> (<tp:taxon-name><tp:taxon-name-part taxon-name-part-type="family">Brassicaceae</tp:taxon-name-part></tp:taxon-name>)</article-title><source>Botanicheskii Zhurnal (Saint Petersburg)</source><volume>78</volume><issue>1</issue><fpage>107</fpage><lpage>115</lpage><comment content-type="language">Russian</comment></element-citation></ref><ref id="B12058688"><element-citation xmlns:xlink="http://www.w3.org/1999/xlink" publication-type="website" xlink:type="simple"><person-group person-group-type="author"><name name-style="western"><surname>iNaturalist</surname></name></person-group><article-title>iNaturalist research-grade observations. The Global Biodiversity Information Facility</article-title><pub-id pub-id-type="doi">10.15468/dl.nprt7z</pub-id><date-in-citation content-type="access-date">2024-09-01T00:57:04+00:00</date-in-citation></element-citation></ref><ref id="B12058696"><element-citation xmlns:xlink="http://www.w3.org/1999/xlink" publication-type="website" xlink:type="simple"><person-group person-group-type="author"><name name-style="western"><surname>Plantarium</surname></name></person-group><article-title>Plants and lichens of Russia and neighboring countries: open online galleries and plant identification guide</article-title><uri xlink:type="simple">https://www.plantarium.ru/lang/en.html</uri><date-in-citation content-type="access-date">2024-09-01T00:57:04+00:00</date-in-citation></element-citation></ref><ref id="B12367462"><element-citation xmlns:xlink="http://www.w3.org/1999/xlink" publication-type="book" xlink:type="simple"><person-group person-group-type="author"><name name-style="western"><surname>Nikitin</surname><given-names>V. V.</given-names></name><name name-style="western"><surname>Geldykhanov</surname><given-names>A. M.</given-names></name></person-group><year>1988</year><source>Manual of vascular plants of Turkmenistan</source><publisher-name>Science Publishers</publisher-name><publisher-loc>Leningrad</publisher-loc><size units="page">680</size><comment content-type="language">Russian</comment><isbn>5-02-026594-2</isbn></element-citation></ref><ref id="B12427142"><element-citation xmlns:xlink="http://www.w3.org/1999/xlink" publication-type="article" xlink:type="simple"><person-group person-group-type="author"><name name-style="western"><surname>Nobis</surname><given-names>Marcin</given-names></name><name name-style="western"><surname>Nowak</surname><given-names>Arkadiusz</given-names></name><name name-style="western"><surname>Piwowarczyk</surname><given-names>Renata</given-names></name><name name-style="western"><surname>Ebel</surname><given-names>A. L.</given-names></name><name name-style="western"><surname>Király</surname><given-names>Gergely</given-names></name><name name-style="western"><surname>Kushunina</surname><given-names>Maria</given-names></name><name name-style="western"><surname>Sukhorukov</surname><given-names>A. P.</given-names></name><name name-style="western"><surname>Chernova</surname><given-names>O. D.</given-names></name><name name-style="western"><surname>Kipriyanova</surname><given-names>L. M.</given-names></name><name name-style="western"><surname>Paszko</surname><given-names>Beata</given-names></name><name name-style="western"><surname>Seregin</surname><given-names>A. P.</given-names></name><name name-style="western"><surname>Zalewska-Gałosz</surname><given-names>Joanna</given-names></name><name name-style="western"><surname>Denysenko</surname><given-names>Magdalena</given-names></name><name name-style="western"><surname>Nejfeld</surname><given-names>Paweł</given-names></name><name name-style="western"><surname>Stebel</surname><given-names>Adam</given-names></name><name name-style="western"><surname>Gudkova</surname><given-names>P. D.</given-names></name></person-group><year>2016</year><article-title>Contribution to the flora of Asian and European countries: new national and regional vascular plant records, 5</article-title><source>Botany Letters</source><volume>163</volume><issue>2</issue><fpage>159</fpage><lpage>174</lpage><pub-id pub-id-type="doi">10.1080/23818107.2016.1165145</pub-id></element-citation></ref><ref id="B12427171"><element-citation xmlns:xlink="http://www.w3.org/1999/xlink" publication-type="article" xlink:type="simple"><person-group person-group-type="author"><name name-style="western"><surname>Botschantzev</surname><given-names>V. P.</given-names></name></person-group><year>1977</year><article-title>What is <italic><tp:taxon-name><tp:taxon-name-part taxon-name-part-type="genus" reg="Crambe">Crambe</tp:taxon-name-part><tp:taxon-name-part taxon-name-part-type="species" reg="amabilis">amabilis</tp:taxon-name-part></tp:taxon-name></italic> Butk. et Majlun?</article-title><source>Novosti Sistematiki Vysshikh Rastenii</source><volume>14</volume><fpage>95</fpage><lpage>96</lpage><comment content-type="language">Russian</comment></element-citation></ref><ref id="B12427180"><element-citation xmlns:xlink="http://www.w3.org/1999/xlink" publication-type="article" xlink:type="simple"><person-group person-group-type="author"><name name-style="western"><surname>Lazkov</surname><given-names>G. A.</given-names></name><name name-style="western"><surname>Redina</surname><given-names>Z. A.</given-names></name></person-group><year>2007</year><article-title>On some alien plant species in Kirghizia</article-title><source>Botanicheskii Zhurnal (Saint Petersburg)</source><volume>92</volume><issue>8</issue><fpage>1240</fpage><lpage>1243</lpage><comment content-type="language">Russian</comment></element-citation></ref><ref id="B12394736"><element-citation xmlns:xlink="http://www.w3.org/1999/xlink" publication-type="article" xlink:type="simple"><person-group person-group-type="author"><name name-style="western"><surname>Lazkov</surname><given-names>G. A.</given-names></name><name name-style="western"><surname>Sennikov</surname><given-names>A. N.</given-names></name></person-group><year>2014</year><article-title>New records in vascular plants alien to Kyrgyzstan</article-title><source>Biodiversity Data Journal</source><volume>2</volume><pub-id pub-id-type="doi">10.3897/bdj.2.e1018</pub-id></element-citation></ref><ref id="B12427163"><element-citation xmlns:xlink="http://www.w3.org/1999/xlink" publication-type="book" xlink:type="simple"><person-group person-group-type="author"><name name-style="western"><surname>Breckle</surname><given-names>S. W.</given-names></name><name name-style="western"><surname>Hedge</surname><given-names>I. C.</given-names></name><name name-style="western"><surname>Rafiqpoor</surname><given-names>M. D.</given-names></name></person-group><year>2013</year><source>Vascular plants of Afghanistan: An augmented checklist</source><publisher-name>Scientia Bonnensis</publisher-name><publisher-loc>Bonn</publisher-loc><size units="page">598</size><isbn>978-3-940766-64-9</isbn></element-citation></ref><ref id="B12644706"><element-citation xmlns:xlink="http://www.w3.org/1999/xlink" publication-type="article" xlink:type="simple"><person-group person-group-type="author"><name name-style="western"><surname>Kolodeev</surname><given-names>K.</given-names></name></person-group><year>1853</year><article-title>Directions to the cultivation of <italic><tp:taxon-name><tp:taxon-name-part taxon-name-part-type="genus" reg="Crambe">Crambe</tp:taxon-name-part><tp:taxon-name-part taxon-name-part-type="species" reg="maritima">maritima</tp:taxon-name-part></tp:taxon-name></italic></article-title><source>Trudy Imperatorskogo Volnogo Ekonomicheskogo Obschestva</source><volume>3</volume><issue>7, III</issue><fpage>1</fpage><lpage>8</lpage><comment content-type="language">Russian</comment><uri xlink:type="simple">https://books.google.fi/books?id=0k_AsTRvx_oC</uri></element-citation></ref><ref id="B12644715"><element-citation xmlns:xlink="http://www.w3.org/1999/xlink" publication-type="book" xlink:type="simple"><person-group person-group-type="author"><name name-style="western"><surname>Grossheim</surname><given-names>A. A.</given-names></name></person-group><year>1950</year><source>Flora of the Caucasus</source><volume>4</volume><publisher-name>Academy of Sciences of the USSR</publisher-name><publisher-loc>Moscow &amp; Leningrad</publisher-loc><size units="page">311</size><comment content-type="language">Russian</comment><uri xlink:type="simple">https://www.biodiversitylibrary.org/page/10500023</uri><pub-id pub-id-type="doi">10.5962/bhl.title.9841</pub-id></element-citation></ref><ref id="B12427645"><element-citation xmlns:xlink="http://www.w3.org/1999/xlink" publication-type="article" xlink:type="simple"><person-group person-group-type="author"><name name-style="western"><surname>Butkov</surname><given-names>A. Y.</given-names></name><name name-style="western"><surname>Mailun</surname><given-names>Z. A.</given-names></name></person-group><year>1962</year><article-title>A new species of <italic><tp:taxon-name><tp:taxon-name-part taxon-name-part-type="genus" reg="Crambe">Crambe</tp:taxon-name-part></tp:taxon-name></italic> from the Western Tian-Shan</article-title><source>Botanicheskie Materialy Gerbariya Instituta Botaniki Akademii Nauk Uzbekskoi SSSR</source><volume>17</volume><fpage>3</fpage><lpage>5</lpage><comment content-type="language">Russian</comment></element-citation></ref><ref id="B12427599"><element-citation xmlns:xlink="http://www.w3.org/1999/xlink" publication-type="article" xlink:type="simple"><person-group person-group-type="author"><name name-style="western"><surname>Amirkhanov</surname><given-names>N. A.</given-names></name><name name-style="western"><surname>Mukumov</surname><given-names>X. R.</given-names></name><name name-style="western"><surname>Xamrakulov</surname><given-names>S. S.</given-names></name></person-group><year>1974</year><article-title>Vitamin and micronutrient contents in some species of <italic><tp:taxon-name><tp:taxon-name-part taxon-name-part-type="genus" reg="Crambe">Crambe</tp:taxon-name-part></tp:taxon-name></italic></article-title><source>Rastitelnye Resursy</source><volume>10</volume><issue>3</issue><fpage>422</fpage><lpage>426</lpage><comment content-type="language">Russian</comment></element-citation></ref><ref id="B12427608"><element-citation xmlns:xlink="http://www.w3.org/1999/xlink" publication-type="article" xlink:type="simple"><person-group person-group-type="author"><name name-style="western"><surname>Kadyrkulova</surname><given-names>S.</given-names></name></person-group><year>1987</year><article-title><tp:taxon-name><tp:taxon-name-part taxon-name-part-type="genus" reg="Crambe">Crambe</tp:taxon-name-part></tp:taxon-name> is a promising plant in cultivation in Ysyk-Köl Region</article-title><source>Selskoe Khozyaistvo v Kirgizii</source><volume>1987</volume><issue>1</issue><fpage>23</fpage><lpage>23</lpage><comment content-type="language">Russian</comment></element-citation></ref><ref id="B12052944"><element-citation xmlns:xlink="http://www.w3.org/1999/xlink" publication-type="chapter" xlink:type="simple"><person-group person-group-type="author"><name name-style="western"><surname>Botschantzev</surname><given-names>V. P.</given-names></name><name name-style="western"><surname>Vvedensky</surname><given-names>A. I.</given-names></name></person-group><year>1955</year><chapter-title>Cruciferae</chapter-title><person-group person-group-type="editor"><name name-style="western"><surname>Vvedensky</surname><given-names>A. I.</given-names></name></person-group><source>Flora of Uzbekistan</source><volume>Vol. 3</volume><publisher-name>Academy of Sciences of the Uzbek SSR</publisher-name><publisher-loc>Tashkent</publisher-loc><size units="page">65-221</size><comment content-type="language">Russian</comment></element-citation></ref><ref id="B12381482"><element-citation xmlns:xlink="http://www.w3.org/1999/xlink" publication-type="chapter" xlink:type="simple"><person-group person-group-type="author"><name name-style="western"><surname>Kovalevskaya</surname><given-names>S. S.</given-names></name></person-group><year>1974</year><chapter-title><italic>Sinapis</italic> L., <italic>Crambe</italic> L.</chapter-title><person-group person-group-type="editor"><name name-style="western"><surname>Pakhomova</surname><given-names>M. G.</given-names></name></person-group><source>Manual of vascular plants of Central Asia</source><volume>Vol. 4</volume><publisher-name>Science Publishers</publisher-name><publisher-loc>Tashkent</publisher-loc><size units="page">182-186</size><comment content-type="language">Russian</comment></element-citation></ref><ref id="B12052772"><element-citation xmlns:xlink="http://www.w3.org/1999/xlink" publication-type="website" xlink:type="simple"><person-group person-group-type="author"><name name-style="western"><surname>POWO</surname></name></person-group><article-title>Plants of the World Online. Facilitated by the Royal Botanic Gardens, Kew</article-title><uri xlink:type="simple">https://powo.science.kew.org</uri><date-in-citation content-type="access-date">2024-09-13T00:57:04+00:00</date-in-citation></element-citation></ref><ref id="B12427663"><element-citation xmlns:xlink="http://www.w3.org/1999/xlink" publication-type="chapter" xlink:type="simple"><person-group person-group-type="author"><name name-style="western"><surname>Czernjakowska</surname><given-names>E. G.</given-names></name></person-group><year>1939</year><chapter-title><italic>Crambe</italic> L.</chapter-title><person-group person-group-type="editor"><name name-style="western"><surname>Busch</surname><given-names>N. A.</given-names></name></person-group><source>Flora of the USSR</source><volume>Vol. 8</volume><publisher-name>Academy of Sciences of the USSR</publisher-name><publisher-loc>Moscow &amp; Leningrad</publisher-loc><size units="page">474-491</size><comment content-type="language">Russian</comment></element-citation></ref><ref id="B12437135"><element-citation xmlns:xlink="http://www.w3.org/1999/xlink" publication-type="book" xlink:type="simple"><person-group person-group-type="author"><name name-style="western"><surname>Hablitz</surname><given-names>K. I.</given-names></name></person-group><year>1785</year><source>Physical description of the Taurida Province, its geography and three natural kingdoms</source><publisher-name>I. Weitbrecht</publisher-name><publisher-loc>Saint Petersburg</publisher-loc><size units="page">198</size><comment content-type="language">Russian</comment></element-citation></ref><ref id="B12437164"><element-citation xmlns:xlink="http://www.w3.org/1999/xlink" publication-type="article" xlink:type="simple"><person-group person-group-type="author"><name name-style="western"><surname>Amirkhanov</surname><given-names>N. A.</given-names></name><name name-style="western"><surname>Solonov</surname><given-names>I. S.</given-names></name></person-group><year>1964</year><article-title>Grows and development of <italic><tp:taxon-name><tp:taxon-name-part taxon-name-part-type="genus" reg="Crambe">Crambe</tp:taxon-name-part><tp:taxon-name-part taxon-name-part-type="species" reg="kotschyana">kotschyana</tp:taxon-name-part></tp:taxon-name></italic> in cultivation</article-title><source>Botanicheskii Zhurnal (Leningrad)</source><volume>49</volume><issue>6</issue><fpage>881</fpage><lpage>885</lpage><comment content-type="language">Russian</comment></element-citation></ref><ref id="B12437143"><element-citation xmlns:xlink="http://www.w3.org/1999/xlink" publication-type="book" xlink:type="simple"><person-group person-group-type="author"><name name-style="western"><surname>Vavilov</surname><given-names>N. I.</given-names></name><name name-style="western"><surname>Bukinich</surname><given-names>D. D.</given-names></name></person-group><year>1929</year><source>Agricultural Afghanistan</source><publisher-name>Institute of Applied Botany</publisher-name><publisher-loc>Leningrad</publisher-loc><size units="page">533</size><comment content-type="language">Russian</comment></element-citation></ref><ref id="B12437151"><element-citation xmlns:xlink="http://www.w3.org/1999/xlink" publication-type="chapter" xlink:type="simple"><person-group person-group-type="author"><name name-style="western"><surname>Larin</surname><given-names>I. V.</given-names></name><name name-style="western"><surname>Larina</surname><given-names>V. K.</given-names></name></person-group><year>1951</year><chapter-title>Cruciferae</chapter-title><person-group person-group-type="editor"><name name-style="western"><surname>Larin</surname><given-names>I. V.</given-names></name></person-group><source>Fodder plants of heyfields and pastures of the USSR</source><volume>Vol. 2</volume><publisher-name>State Publishers of Agricultural Literature</publisher-name><publisher-loc>Moscow &amp; Leningrad</publisher-loc><size units="page">402-466</size><comment content-type="language">Russian</comment></element-citation></ref></ref-list></tp:taxon-treatment>
