# Supplementary material for: The first checklist of alien vascular plants of Kyrgyzstan, with new records and critical evaluation of earlier data. Contribution 3
Source: Biodivers Data J. 2025 Mar 4;13:e145624. doi: 10.3897/BDJ.13.e145624 (PMC11897906; doi:10.3897/BDJ.13.e145624)
Supplement: XML Treatment for Hesperis pycnotricha [file BDJ.13.e145624-treatment3.xml]

<!DOCTYPE tp:taxon-treatment
  PUBLIC "-//TaxonX//DTD Taxonomic Treatment Publishing DTD v0 20100105//EN" "tax-treatment-NSO.dtd">
<tp:taxon-treatment xmlns:tp="http://www.plazi.org/taxpub"><tp:treatment-meta><mixed-citation publication-type="journal"><person-group><name><surname>Sennikov</surname><given-names>Alexander</given-names></name><name><surname>Lazkov</surname><given-names>Georgy</given-names></name><name><surname>German</surname><given-names>Dmitry A.</given-names></name></person-group><article-title>The first checklist of alien vascular plants of Kyrgyzstan, with new records and critical evaluation of earlier data. Contribution 3</article-title><source>Biodivers Data J</source><day>04</day><month>03</month><year>2025</year><volume>13</volume><pub-id pub-id-type="doi">10.3897/BDJ.13.e145624</pub-id></mixed-citation></tp:treatment-meta><tp:nomenclature><tp:taxon-name>
            <object-id xmlns:xlink="http://www.w3.org/1999/xlink" content-type="arpha" xlink:type="simple">1EBA1E65-3E8B-558C-BDBE-5F968371CDE4</object-id>
            <tp:taxon-name-part taxon-name-part-type="genus">Hesperis</tp:taxon-name-part>
            <tp:taxon-name-part taxon-name-part-type="species">pycnotricha</tp:taxon-name-part>
            <object-id xmlns:xlink="http://www.w3.org/1999/xlink" xlink:type="simple" object-id-type="IPNI">urn:lsid:ipni.org:names:20011225-1</object-id>
          </tp:taxon-name><tp:taxon-authority>Borbás &amp; Degen, 1902</tp:taxon-authority><tp:nomenclature-citation-list><tp:nomenclature-citation><tp:taxon-name>
                <tp:taxon-name-part taxon-name-part-type="genus" reg="Hesperis"/>
                <tp:taxon-name-part taxon-name-part-type="species" reg="pycnotricha"/>
              </tp:taxon-name><comment><bold><italic><tp:taxon-name><tp:taxon-name-part taxon-name-part-type="genus" reg="Hesperis">Hesperis</tp:taxon-name-part><tp:taxon-name-part taxon-name-part-type="species" reg="pycnotricha">pycnotricha</tp:taxon-name-part></tp:taxon-name></italic></bold> Borbás &amp; Degen, Magyar Bot. Lapok 1: 269 (1902).</comment></tp:nomenclature-citation><tp:nomenclature-citation><tp:taxon-name>
                <tp:taxon-name-part taxon-name-part-type="genus" reg="Hesperis"/>
                <tp:taxon-name-part taxon-name-part-type="species" reg="matronalis"/>
              </tp:taxon-name><comment>— <italic><tp:taxon-name><tp:taxon-name-part taxon-name-part-type="genus" reg="Hesperis">Hesperis</tp:taxon-name-part><tp:taxon-name-part taxon-name-part-type="species" reg="matronalis">matronalis</tp:taxon-name-part></tp:taxon-name></italic> auct. non L.: <xref ref-type="bibr" rid="B12336439">Deza (1989)</xref>, <xref ref-type="bibr" rid="B12055597">Lazkov and Sultanova (2011)</xref>, <xref ref-type="bibr" rid="B12055589">Lazkov and Sultanova (2014)</xref>.</comment></tp:nomenclature-citation><tp:nomenclature-citation><tp:taxon-name>
                <tp:taxon-name-part taxon-name-part-type="genus" reg="Hesperis"/>
                <tp:taxon-name-part taxon-name-part-type="species" reg="matronalis"/>
              </tp:taxon-name><comment>It is commonly believed (<xref ref-type="bibr" rid="B12337492">IPNI 2024</xref>) that the species name <italic><tp:taxon-name><tp:taxon-name-part taxon-name-part-type="genus" reg="Hesperis">Hesperis</tp:taxon-name-part><tp:taxon-name-part taxon-name-part-type="species" reg="pycnotricha">pycnotricha</tp:taxon-name-part></tp:taxon-name></italic> was validly publised in 1903, when the species was described in full and in Latin language (<xref ref-type="bibr" rid="B12337483">Borbás 1903</xref>, p. 17). Its correct nomenclatural citation was provided by <xref ref-type="bibr" rid="B12335253">Kotov (1979)</xref>, who noted that the conditions for valid publication (species diagnosis in Hungarian language, in an identification key) were fulfilled earlier, in a preceding part of the same article (<xref ref-type="bibr" rid="B12337474">Borbás 1902</xref>, p. 269).</comment></tp:nomenclature-citation></tp:nomenclature-citation-list></tp:nomenclature><tp:treatment-sec sec-type="Distribution"><title>Distribution</title><sec sec-type="Native distribution"><title>Native distribution</title><p>The species distribution covers south-eastern Europe (Bulgaria), southern part of Eastern Europe (including the neighbouring parts of Slovakia), north-western Caucasus and Asia Minor (<xref ref-type="bibr" rid="B12337508">Tzvelev 1959</xref>, <xref ref-type="bibr" rid="B12335253">Kotov 1979</xref>, <xref ref-type="bibr" rid="B12339009">Jalas and Suominen 1994</xref>).</p></sec><sec sec-type="Secondary distribution"><title>Secondary distribution</title><p>Europe (<xref ref-type="bibr" rid="B12337508">Tzvelev 1959</xref>, <xref ref-type="bibr" rid="B12339009">Jalas and Suominen 1994</xref>), Northern Asia (<xref ref-type="bibr" rid="B12319586">Chepinoga et al. 2024</xref>), North America (<xref ref-type="bibr" rid="B12339332">Dorofeev 2013</xref>).</p><p>The species has been extensively cultivated in Eastern Europe (<xref ref-type="bibr" rid="B12337508">Tzvelev 1959</xref>, <xref ref-type="bibr" rid="B12335253">Kotov 1979</xref>), Siberia (<xref ref-type="bibr" rid="B12337508">Tzvelev 1959</xref>) and known as escaping from cultivation in these territories (<xref ref-type="bibr" rid="B12337508">Tzvelev 1959</xref>, <xref ref-type="bibr" rid="B12335253">Kotov 1979</xref>). Its occurrence in Central Asia remained very obscure until <xref ref-type="bibr" rid="B12319525">Lazkov et al. (2011)</xref> reported an alien record from Kyrgyzstan. Our data suggest that this is the only species of the <italic><tp:taxon-name><tp:taxon-name-part taxon-name-part-type="genus" reg="Hesperis">H.</tp:taxon-name-part><tp:taxon-name-part taxon-name-part-type="species" reg="matronalis">matronalis</tp:taxon-name-part></tp:taxon-name></italic> group that is commonly cultivated in Central Asia.</p><p>According to the herbarium specimens cited by <xref ref-type="bibr" rid="B12337508">Tzvelev (1959)</xref>, the species has been cultivated in Eastern Europe at least since the mid-19<sup>th</sup> century and found as escaped from cultivation in Siberia (Omsk Town) in 1886. Although it was common in ornamental cultivation already in the 19<sup>th</sup> century, its alien occurrence in Siberia has been registered rather recently; to date, in Northern Asia, it is known from Western Siberia and Altai (<xref ref-type="bibr" rid="B12319586">Chepinoga et al. 2024</xref>).</p><p>In North America, the species is most common among the cultivated and alien members of the <italic><tp:taxon-name><tp:taxon-name-part taxon-name-part-type="genus" reg="Hesperis">H.</tp:taxon-name-part><tp:taxon-name-part taxon-name-part-type="species" reg="matronalis">matronalis</tp:taxon-name-part></tp:taxon-name></italic> group, which is widely naturalised in the USA (<xref ref-type="bibr" rid="B12407085">Rollins 1981</xref>) and occurs in many states of the USA and also in Canada (<xref ref-type="bibr" rid="B12339332">Dorofeev 2013</xref>).</p></sec><sec sec-type="Distribution in Central Asia"><title>Distribution in Central Asia</title><p>Kazakhstan, Kyrgyzstan, Uzbekistan (Fig. <xref ref-type="fig" rid="F12337704">8</xref>).</p><p>As evident from herbarium collections, the species was cultivated in southern Kazakhstan since the last decades of the 19<sup>th</sup> century ("Flora iliensis" = Ili River Basin [most likely Almaty Town], 1886, A.N.Krasnov (LE)), i.e. from the beginning of its settlement by Russian colonists. The long tradition of ornamental cultivation suggests that the species is present in ruderal habitats. Such occurrences (Fig. <xref ref-type="fig" rid="F12337750">9</xref>) have been found on online citizen-science platforms (<xref ref-type="bibr" rid="B12058688">iNaturalist 2024</xref>, <xref ref-type="bibr" rid="B12058696">Plantarium 2024</xref>) and provide evidence for the species naturalisation or long-time persistence in the country. This is the first record of the subspontaneous occurrence of <italic><tp:taxon-name><tp:taxon-name-part taxon-name-part-type="genus" reg="Hesperis">Hesperis</tp:taxon-name-part><tp:taxon-name-part taxon-name-part-type="species" reg="pycnotricha">pycnotricha</tp:taxon-name-part></tp:taxon-name></italic> in Kazakhstan.</p><p>In Uzbekistan, the species is cultivated in populated places, but not considered as running wild (<xref ref-type="bibr" rid="B12438404">Sennikov et al. 2020</xref>). Its first herbarium collection from cultivation is dated by the 1930s (Tashkent, in a garden of P.A.Baranov, 19.06.1932, A.Lapin (LE)).</p><p>In Kyrgyzstan, <italic><tp:taxon-name><tp:taxon-name-part taxon-name-part-type="genus" reg="Hesperis">Hesperis</tp:taxon-name-part><tp:taxon-name-part taxon-name-part-type="species" reg="pycnotricha">pycnotricha</tp:taxon-name-part></tp:taxon-name></italic> was reported as being cultivated and occasionally escaped from cultivation under the wrong name <italic><tp:taxon-name><tp:taxon-name-part taxon-name-part-type="genus" reg="Hesperis">H.</tp:taxon-name-part><tp:taxon-name-part taxon-name-part-type="species" reg="matronalis">matronalis</tp:taxon-name-part></tp:taxon-name></italic> (<xref ref-type="bibr" rid="B12336439">Deza 1989</xref>). Its later record as new to Kyrgyzstan and Central Asia as a whole (<xref ref-type="bibr" rid="B12319525">Lazkov et al. 2011</xref>) was the first documented observation of the species dispersal. The occurrence of the species in a spruce forest of the Jety-Ögüz River ravine (<xref ref-type="bibr" rid="B12319525">Lazkov et al. 2011</xref>) may look strange when considered isolated from the context because it misleadingly hints at the wilderness. The ravine is a popular touristic attraction and a path along the river starts from the sanatorium that is famous for its geothermal springs. The species was apparently dispersed to the wild from flowerbeds in touristic places.</p><p>In Tajikistan, the species is apparently cultivated, but we have no documentation of its occurrence.</p></sec><sec sec-type="Distribution in Kyrgyzstan"><title>Distribution in Kyrgyzstan</title><p>Northern Tian-Shan (Fig. <xref ref-type="fig" rid="F12337894">10</xref>).</p></sec></tp:treatment-sec><tp:treatment-sec sec-type="Ecology"><title>Ecology</title><p>Meadow steppes and true steppes in lowlands and foothills in the native distribution area (<xref ref-type="bibr" rid="B12337508">Tzvelev 1959</xref>). Ruderal places, roadsides, riversides in the secondary distribution area.</p></tp:treatment-sec><tp:treatment-sec sec-type="Biology"><title>Biology</title><p>Biennial plant with a small taproot.</p></tp:treatment-sec><tp:treatment-sec sec-type="Taxon discussion"><title>Taxon discussion</title><p>The taxonomy of the <italic><tp:taxon-name><tp:taxon-name-part taxon-name-part-type="genus" reg="Hesperis">Hesperis</tp:taxon-name-part><tp:taxon-name-part taxon-name-part-type="species" reg="matronalis">matronalis</tp:taxon-name-part></tp:taxon-name></italic> group largely relies on flower colour and pubescence; species rank is commonly accepted for the main segregate taxa. The following three species are involved in a taxonomic confusion in Central Asia (<xref ref-type="bibr" rid="B12337508">Tzvelev 1959</xref>, <xref ref-type="bibr" rid="B12335253">Kotov 1979</xref>, <xref ref-type="bibr" rid="B12335266">Ball 1993</xref>).</p><p><italic><tp:taxon-name><tp:taxon-name-part taxon-name-part-type="genus" reg="Hesperis">Hesperis</tp:taxon-name-part><tp:taxon-name-part taxon-name-part-type="species" reg="matronalis">matronalis</tp:taxon-name-part></tp:taxon-name></italic> L. s.str. is a mesophytic species of forest meadows, which is characterised by the pubescence of simple hairs. Its upper leaves are gradually attenuated into a very short petiole. Native distribution: Europe, Caucasus, Asia Minor.</p><p><italic><tp:taxon-name><tp:taxon-name-part taxon-name-part-type="genus" reg="Hesperis">Hesperis</tp:taxon-name-part><tp:taxon-name-part taxon-name-part-type="species" reg="pycnotricha">pycnotricha</tp:taxon-name-part></tp:taxon-name></italic> is a xerophyte occurring mostly in steppes, which has a dominant pubescence of short branched hairs, sometimes with scattered short simple hairs. Its upper leaves are sessile, slightly amplexicaul. Native distribution: centred around the Black Sea.</p><p><italic><tp:taxon-name><tp:taxon-name-part taxon-name-part-type="genus" reg="Hesperis">Hesperis</tp:taxon-name-part><tp:taxon-name-part taxon-name-part-type="species" reg="sibirica">sibirica</tp:taxon-name-part></tp:taxon-name></italic> L. is a mesophyte largely associated with coniferous forests, with dominant simple hairs and a glandular pubescence in the inflorescence (sometimes covering the whole plant). Its upper leaves are sessile, sometimes auriculate. Native distribution: Central Asia, Northern Asia (including parts of Mongolia and China).</p><p>The pubescence type and the shape of leaves clearly discriminate the three taxa and their different native distribution areas and ecological preferences confirm the distinction. <italic><tp:taxon-name><tp:taxon-name-part taxon-name-part-type="genus" reg="Hesperis">Hesperis</tp:taxon-name-part><tp:taxon-name-part taxon-name-part-type="species" reg="matronalis">matronalis</tp:taxon-name-part></tp:taxon-name></italic> and <italic><tp:taxon-name><tp:taxon-name-part taxon-name-part-type="genus" reg="Hesperis">H.</tp:taxon-name-part><tp:taxon-name-part taxon-name-part-type="species" reg="pycnotricha">pycnotricha</tp:taxon-name-part></tp:taxon-name></italic> were commonly treated as a single species in the past, but that confusion has survived until recent times in non-taxonomic literature (e.g. <xref ref-type="bibr" rid="B12336439">Deza (1989)</xref>) and some taxonomic databases (e.g. <xref ref-type="bibr" rid="B12052772">POWO (2024)</xref>).</p><p>The taxonomic distinction among these three taxa allows us to separate native (<italic><tp:taxon-name><tp:taxon-name-part taxon-name-part-type="genus" reg="Hesperis">H.</tp:taxon-name-part><tp:taxon-name-part taxon-name-part-type="species" reg="sibirica">sibirica</tp:taxon-name-part></tp:taxon-name></italic>) and non-native (<italic><tp:taxon-name><tp:taxon-name-part taxon-name-part-type="genus" reg="Hesperis">H.</tp:taxon-name-part><tp:taxon-name-part taxon-name-part-type="species" reg="pycnotricha">pycnotricha</tp:taxon-name-part></tp:taxon-name></italic>) occurrences of the <italic><tp:taxon-name><tp:taxon-name-part taxon-name-part-type="genus" reg="Hesperis">H.</tp:taxon-name-part><tp:taxon-name-part taxon-name-part-type="species" reg="matronalis">matronalis</tp:taxon-name-part></tp:taxon-name></italic> group in Central Asia. Surprisingly, <italic><tp:taxon-name><tp:taxon-name-part taxon-name-part-type="genus" reg="Hesperis">H.</tp:taxon-name-part><tp:taxon-name-part taxon-name-part-type="species" reg="matronalis">matronalis</tp:taxon-name-part></tp:taxon-name></italic> s.str. is completely absent from the Central Asian herbarium collections and documented observations. Its previous reports from the local cultivation (e.g. <xref ref-type="bibr" rid="B12336439">Deza (1989)</xref>, <xref ref-type="bibr" rid="B12058688">iNaturalist (2024)</xref>, <xref ref-type="bibr" rid="B12058696">Plantarium (2024)</xref>) are based on the broad species treatment and should be interpreted as belonging to <italic><tp:taxon-name><tp:taxon-name-part taxon-name-part-type="genus" reg="Hesperis">H.</tp:taxon-name-part><tp:taxon-name-part taxon-name-part-type="species" reg="matronalis">matronalis</tp:taxon-name-part></tp:taxon-name></italic> s.l. According to our examination, the actual material identified as <italic><tp:taxon-name><tp:taxon-name-part taxon-name-part-type="genus" reg="Hesperis">H.</tp:taxon-name-part><tp:taxon-name-part taxon-name-part-type="species" reg="matronalis">matronalis</tp:taxon-name-part></tp:taxon-name></italic> belongs exclusively to <italic><tp:taxon-name><tp:taxon-name-part taxon-name-part-type="genus" reg="Hesperis">H.</tp:taxon-name-part><tp:taxon-name-part taxon-name-part-type="species" reg="pycnotricha">pycnotricha</tp:taxon-name-part></tp:taxon-name></italic>. For this reason, <italic><tp:taxon-name><tp:taxon-name-part taxon-name-part-type="genus" reg="Hesperis">H.</tp:taxon-name-part><tp:taxon-name-part taxon-name-part-type="species" reg="matronalis">matronalis</tp:taxon-name-part></tp:taxon-name></italic> s.str. should be excluded from the flora of Central Asia.</p></tp:treatment-sec><tp:treatment-sec sec-type="Notes"><title>Notes</title><p>The flower colour varies noticeably within the species. The most common variety has pink flowers, whereas a darker, pinkish-violet flower variant can also be found (<xref ref-type="bibr" rid="B12337508">Tzvelev 1959</xref>, <xref ref-type="bibr" rid="B12335253">Kotov 1979</xref>, <xref ref-type="bibr" rid="B12058688">iNaturalist 2024</xref>).</p></tp:treatment-sec><tp:treatment-sec sec-type="Introduction to Kyrgyzstan"><title>Introduction to Kyrgyzstan</title><sec sec-type="Period of introduction"><title>Period of introduction</title><p>Neophyte.</p><p>The species was introduced most likely during the same period as in Uzbekistan and Kazakhstan, i.e. the last quarter of the 19<sup>th</sup> century, due to the common market of garden cultivation in the Russian Empire. The beginning of its running wild is uncertain, but ruderal occurrence is highly likely from the beginning of cultivation.</p><p>The first published observation of its alien status belongs to the 1980s (<xref ref-type="bibr" rid="B12336439">Deza 1989</xref>) and the first observation in native habitats is dated 2009 (<xref ref-type="bibr" rid="B12319525">Lazkov et al. 2011</xref>).</p></sec><sec sec-type="Pathways of introduction"><title>Pathways of introduction</title><p>Escape from confinement: Ornamental purpose other than horticulture.</p><p>The plants were cultivated outdoors for ornamental purposes and run wild from the places of cultivation.</p><p>Seed dispersal on human feet is a likely vector of the secondary dispersal, as the species is often observed growing along pedestrian paths.</p></sec><sec sec-type="Source of introduction"><title>Source of introduction</title><p>Eastern Europe.</p><p>The species has been repeatedly introduced via the ornamental seed supply of the Russian Empire and the USSR.</p></sec><sec sec-type="Invasion status"><title>Invasion status</title><p>Casual.</p><p>The ruderal occurrences of the species in Kyrgyzstan (<xref ref-type="bibr" rid="B12336439">Deza 1989</xref>) should be casual as no such naturalisation is currently known. The species status in a single locality recorded in the Teskey Alatoo (<xref ref-type="bibr" rid="B12319525">Lazkov et al. 2011</xref>) is unknown as the locality description is unavailable. We prefer to treat the species status as casual (<xref ref-type="bibr" rid="B12336447">Sennikov and Lazkov 2024a</xref>) until naturalised populations or at least persisting colonies are known.</p></sec><sec sec-type="Evidence of impact"><title>Evidence of impact</title><p>Agriculture - no impact (not recorded in crop production areas). Native ecosystems - minor impact (once recorded in recreation forest areas, may be found elsewhere outside populated places). Urban areas - minor impact (sometimes escapes and occurs in ruderal places).</p></sec><sec sec-type="Trend"><title>Trend</title><p>Slowly increasing (inferred).</p><p>The species has long been highly popular in ornamental cultivation. Its wide use for flower beds and in private gardens constantly increases the risk of unintentional introduction. Further discoveries of locally persisting or even naturalised populations are expected, as evident from the current expansion of the species in Siberia (<xref ref-type="bibr" rid="B12326947">Ebel 2002</xref>).</p></sec></tp:treatment-sec><tp:treatment-sec><!--Section generated to contain objects referenced in tp:taxon-treatment.--><fig id="F12337704" position="float" orientation="portrait"><object-id xmlns:xlink="http://www.w3.org/1999/xlink" content-type="arpha" xlink:type="simple">423FF088-2F51-51D5-BDFF-280FD485A837</object-id><object-id xmlns:xlink="http://www.w3.org/1999/xlink" content-type="doi" xlink:type="simple">10.3897/BDJ.13.e145624.figure8</object-id><label>Figure 8.</label><caption><p>Cultivation and subspontaneous occurrence of <italic><tp:taxon-name><tp:taxon-name-part taxon-name-part-type="genus" reg="Hesperis">Hesperis</tp:taxon-name-part><tp:taxon-name-part taxon-name-part-type="species" reg="pycnotricha">pycnotricha</tp:taxon-name-part></tp:taxon-name></italic> in Central Asia according to the specimens examined and documented observations (<xref ref-type="bibr" rid="B12058688">iNaturalist 2024</xref>, <xref ref-type="bibr" rid="B12058696">Plantarium 2024</xref>).</p></caption><graphic xmlns:xlink="http://www.w3.org/1999/xlink" xlink:href="bdj-13-e145624-g008.png" position="float" id="oo_1195215.png" orientation="portrait" xlink:type="simple"><uri content-type="original_file" xlink:type="simple">https://binary.pensoft.net/fig/1195215</uri></graphic></fig><fig id="F12337750" position="float" orientation="portrait"><object-id xmlns:xlink="http://www.w3.org/1999/xlink" content-type="arpha" xlink:type="simple">E1490720-AE1A-542E-A14E-AB638BBB84BB</object-id><object-id xmlns:xlink="http://www.w3.org/1999/xlink" content-type="doi" xlink:type="simple">10.3897/BDJ.13.e145624.figure9</object-id><label>Figure 9.</label><caption><p>A ruderal occurrence of <italic><tp:taxon-name><tp:taxon-name-part taxon-name-part-type="genus" reg="Hesperis">Hesperis</tp:taxon-name-part><tp:taxon-name-part taxon-name-part-type="species" reg="pycnotricha">pycnotricha</tp:taxon-name-part></tp:taxon-name></italic> (pink flower variant) in Karagandy Town, Kazakhstan (photo by I. Evdokimov, 13 May 2020). Source: <ext-link xmlns:xlink="http://www.w3.org/1999/xlink" ext-link-type="uri" xlink:href="https://www.plantarium.ru/page/image/id/656303.html" xlink:type="simple">https://www.plantarium.ru/page/image/id/656303.html</ext-link>, misidentified as <italic><tp:taxon-name><tp:taxon-name-part taxon-name-part-type="genus" reg="Hesperis">H.</tp:taxon-name-part><tp:taxon-name-part taxon-name-part-type="species" reg="matronalis">matronalis</tp:taxon-name-part></tp:taxon-name></italic> (<xref ref-type="bibr" rid="B12058696">Plantarium 2024</xref>).</p></caption><graphic xmlns:xlink="http://www.w3.org/1999/xlink" xlink:href="bdj-13-e145624-g009.jpg" position="float" id="oo_1193879.jpg" orientation="portrait" xlink:type="simple"><uri content-type="original_file" xlink:type="simple">https://binary.pensoft.net/fig/1193879</uri></graphic></fig><fig id="F12337894" position="float" orientation="portrait"><object-id xmlns:xlink="http://www.w3.org/1999/xlink" content-type="arpha" xlink:type="simple">50F3E5B6-A909-544B-9F0D-AC1FE0E53977</object-id><object-id xmlns:xlink="http://www.w3.org/1999/xlink" content-type="doi" xlink:type="simple">10.3897/BDJ.13.e145624.figure10</object-id><label>Figure 10.</label><caption><p>The subspontaneous record of <italic><tp:taxon-name><tp:taxon-name-part taxon-name-part-type="genus" reg="Hesperis">Hesperis</tp:taxon-name-part><tp:taxon-name-part taxon-name-part-type="species" reg="pycnotricha">pycnotricha</tp:taxon-name-part></tp:taxon-name></italic> in Kyrgyzstan according to the specimen examined.</p></caption><graphic xmlns:xlink="http://www.w3.org/1999/xlink" xlink:href="bdj-13-e145624-g010.png" position="float" id="oo_1195217.png" orientation="portrait" xlink:type="simple"><uri content-type="original_file" xlink:type="simple">https://binary.pensoft.net/fig/1195217</uri></graphic></fig></tp:treatment-sec><ref-list><ref id="B12336439"><element-citation xmlns:xlink="http://www.w3.org/1999/xlink" publication-type="book" xlink:type="simple"><person-group person-group-type="author"><name name-style="western"><surname>Deza</surname><given-names>M. I.</given-names></name></person-group><year>1989</year><source>Manual of weedy plants of Kirghizia</source><publisher-name>Kyrgyzstan Publishers</publisher-name><publisher-loc>Frunze</publisher-loc><size units="page">204</size><comment content-type="language">Russian</comment><isbn>5-655-00308-2</isbn></element-citation></ref><ref id="B12055597"><element-citation xmlns:xlink="http://www.w3.org/1999/xlink" publication-type="book" xlink:type="simple"><person-group person-group-type="author"><name name-style="western"><surname>Lazkov</surname><given-names>G. A.</given-names></name><name name-style="western"><surname>Sultanova</surname><given-names>B. A.</given-names></name></person-group><year>2011</year><source>Checklist of vascular plants of Kyrgyzstan</source><publisher-name>Finnish Museum of Natural History</publisher-name><publisher-loc>Helsinki</publisher-loc><size units="page">166</size><comment content-type="language">Russian</comment><isbn>978-952-10-7588-9</isbn></element-citation></ref><ref id="B12055589"><element-citation xmlns:xlink="http://www.w3.org/1999/xlink" publication-type="book" xlink:type="simple"><person-group person-group-type="author"><name name-style="western"><surname>Lazkov</surname><given-names>G. A.</given-names></name><name name-style="western"><surname>Sultanova</surname><given-names>B. A.</given-names></name></person-group><year>2014</year><source>Inventory of the flora of Kyrgyzstan: Vascular plants</source><publisher-name>United Nations Development Programme</publisher-name><publisher-loc>Bishkek</publisher-loc><size units="page">126</size><comment content-type="language">Russian</comment></element-citation></ref><ref id="B12337492"><element-citation xmlns:xlink="http://www.w3.org/1999/xlink" publication-type="website" xlink:type="simple"><person-group person-group-type="author"><name name-style="western"><surname>IPNI</surname></name></person-group><article-title>International Plant Names Index. The Royal Botanic Gardens, Kew, Harvard University Herbaria &amp; Libraries and Australian National Herbarium</article-title><uri xlink:type="simple">http://www.ipni.org</uri><date-in-citation content-type="access-date">2024-12-09T00:57:04+00:00</date-in-citation></element-citation></ref><ref id="B12337483"><element-citation xmlns:xlink="http://www.w3.org/1999/xlink" publication-type="article" xlink:type="simple"><person-group person-group-type="author"><name name-style="western"><surname>Borbás</surname><given-names>V.</given-names></name></person-group><year>1903</year><article-title>Hazánk meg a Balkán <tp:taxon-name><tp:taxon-name-part taxon-name-part-type="genus" reg="Hesperis">Hesperis</tp:taxon-name-part></tp:taxon-name>-egyesíntendö</article-title><source>Magyar Botanikai Lapok</source><volume>2</volume><issue>1</issue><fpage>12</fpage><lpage>23</lpage></element-citation></ref><ref id="B12335253"><element-citation xmlns:xlink="http://www.w3.org/1999/xlink" publication-type="chapter" xlink:type="simple"><person-group person-group-type="author"><name name-style="western"><surname>Kotov</surname><given-names>M. I.</given-names></name></person-group><year>1979</year><chapter-title>Brassicaceae Burnett</chapter-title><person-group person-group-type="editor"><name name-style="western"><surname>Fedorov</surname><given-names>A. A.</given-names></name></person-group><source>Flora of the European part of the USSR</source><volume>Vol. 4</volume><publisher-name>Science Publishers</publisher-name><publisher-loc>Leningrad</publisher-loc><size units="page">30-148</size><comment content-type="language">Russian</comment></element-citation></ref><ref id="B12337474"><element-citation xmlns:xlink="http://www.w3.org/1999/xlink" publication-type="article" xlink:type="simple"><person-group person-group-type="author"><name name-style="western"><surname>Borbás</surname><given-names>V.</given-names></name></person-group><year>1902</year><article-title>Hazánk meg a Balkán <tp:taxon-name><tp:taxon-name-part taxon-name-part-type="genus" reg="Hesperis">Hesperis</tp:taxon-name-part></tp:taxon-name>-egyesíntendö</article-title><source>Magyar Botanikai Lapok</source><volume>1</volume><issue>9</issue><fpage>161</fpage><lpage>167</lpage></element-citation></ref><ref id="B12337508"><element-citation xmlns:xlink="http://www.w3.org/1999/xlink" publication-type="article" xlink:type="simple"><person-group person-group-type="author"><name name-style="western"><surname>Tzvelev</surname><given-names>N. N.</given-names></name></person-group><year>1959</year><article-title>The genus <italic><tp:taxon-name><tp:taxon-name-part taxon-name-part-type="genus" reg="Hesperis">Hesperis</tp:taxon-name-part></tp:taxon-name></italic> in the USSR</article-title><source>Botanicheskie Materialy Gerbariya Botanicheskogo Instituta Imeni V. L. Komarova Akademii Nauk SSSR</source><volume>19</volume><fpage>114</fpage><lpage>155</lpage><comment content-type="language">Russian</comment></element-citation></ref><ref id="B12339009"><element-citation xmlns:xlink="http://www.w3.org/1999/xlink" publication-type="book" xlink:type="simple"><person-group person-group-type="editor"><name name-style="western"><surname>Jalas</surname><given-names>J.</given-names></name><name name-style="western"><surname>Suominen</surname><given-names>J.</given-names></name></person-group><year>1994</year><source>Atlas Florae Europaeae. Distribution of Vascular Plants in Europe</source><volume>Vol. 10</volume><publisher-name>The Committee for Mapping the Flora of Europe &amp; Societas Biologica Fennica Vanamo</publisher-name><publisher-loc>Helsinki</publisher-loc><size units="page">225</size><isbn>951-9108-09-2</isbn></element-citation></ref><ref id="B12319586"><element-citation xmlns:xlink="http://www.w3.org/1999/xlink" publication-type="article" xlink:type="simple"><person-group person-group-type="author"><name name-style="western"><surname>Chepinoga</surname><given-names>V. V.</given-names></name><name name-style="western"><surname>Barkalov</surname><given-names>V. Y.</given-names></name><name name-style="western"><surname>Ebel</surname><given-names>A. L.</given-names></name><name name-style="western"><surname>Knyazev</surname><given-names>M. S.</given-names></name><name name-style="western"><surname>Baikov</surname><given-names>K. S.</given-names></name><name name-style="western"><surname>Bobrov</surname><given-names>A. A.</given-names></name><name name-style="western"><surname>Chkalov</surname><given-names>A. V.</given-names></name><name name-style="western"><surname>Doronkin</surname><given-names>V. M.</given-names></name><name name-style="western"><surname>Efimov</surname><given-names>P. G.</given-names></name><name name-style="western"><surname>Friesen</surname><given-names>N. V.</given-names></name><name name-style="western"><surname>German</surname><given-names>D. A.</given-names></name><name name-style="western"><surname>Gontcharov</surname><given-names>A. A.</given-names></name><name name-style="western"><surname>Grabovskaya-Borodina</surname><given-names>A. E.</given-names></name><name name-style="western"><surname>Gureyeva</surname><given-names>I. I.</given-names></name><name name-style="western"><surname>Ivanenko</surname><given-names>Y. A.</given-names></name><name name-style="western"><surname>Kechaykin</surname><given-names>A. A.</given-names></name><name name-style="western"><surname>Korobkov</surname><given-names>A. A.</given-names></name><name name-style="western"><surname>Korolyuk</surname><given-names>E. A.</given-names></name><name name-style="western"><surname>Kosachev</surname><given-names>P. A.</given-names></name><name name-style="western"><surname>Kupriyanov</surname><given-names>A. N.</given-names></name><name name-style="western"><surname>Luferov</surname><given-names>A. N.</given-names></name><name name-style="western"><surname>Melnikov</surname><given-names>D. G.</given-names></name><name name-style="western"><surname>Mikhailova</surname><given-names>M. A.</given-names></name><name name-style="western"><surname>Nikiforova</surname><given-names>O. D.</given-names></name><name name-style="western"><surname>Orlova</surname><given-names>L. V.</given-names></name><name name-style="western"><surname>Ovchinnikova</surname><given-names>S. V.</given-names></name><name name-style="western"><surname>Pinzhenina</surname><given-names>E. A.</given-names></name><name name-style="western"><surname>Poliakova</surname><given-names>T. A.</given-names></name><name name-style="western"><surname>Shekhovstsova</surname><given-names>I. N.</given-names></name><name name-style="western"><surname>Shipunov</surname><given-names>A. B.</given-names></name><name name-style="western"><surname>Shmakov</surname><given-names>A. I.</given-names></name><name name-style="western"><surname>Smirnov</surname><given-names>S. V.</given-names></name><name name-style="western"><surname>Tkach</surname><given-names>N.</given-names></name><name name-style="western"><surname>Troshkina</surname><given-names>V. I.</given-names></name><name name-style="western"><surname>Tupitsyna</surname><given-names>N. N.</given-names></name><name name-style="western"><surname>Vasjukov</surname><given-names>V. M.</given-names></name><name name-style="western"><surname>Vlasova</surname><given-names>N. V.</given-names></name><name name-style="western"><surname>Verkhozina</surname><given-names>A. V.</given-names></name><name name-style="western"><surname>Anenkhonov</surname><given-names>O. A.</given-names></name><name name-style="western"><surname>Efremov</surname><given-names>A. N.</given-names></name><name name-style="western"><surname>Glazunov</surname><given-names>V. A.</given-names></name><name name-style="western"><surname>Khoreva</surname><given-names>M. G.</given-names></name><name name-style="western"><surname>Kiseleva</surname><given-names>T. I.</given-names></name><name name-style="western"><surname>Krestov</surname><given-names>P. V.</given-names></name><name name-style="western"><surname>Kryukova</surname><given-names>M. V.</given-names></name><name name-style="western"><surname>Kuzmin</surname><given-names>I. V.</given-names></name><name name-style="western"><surname>Lashchinskiy</surname><given-names>N. N.</given-names></name><name name-style="western"><surname>Pospelov</surname><given-names>I. N.</given-names></name><name name-style="western"><surname>Pospelova</surname><given-names>E. B.</given-names></name><name name-style="western"><surname>Zolotareva</surname><given-names>N. V.</given-names></name><name name-style="western"><surname>Sennikov</surname><given-names>A. N.</given-names></name></person-group><year>2024</year><article-title>Checklist of vascular plants of Asian Russia</article-title><source>Botanica Pacifica</source><volume>13</volume><issue>Special issue</issue><fpage>3</fpage><lpage>310</lpage><pub-id pub-id-type="doi">10.17581/bp.2024.13s01</pub-id></element-citation></ref><ref id="B12339332"><element-citation xmlns:xlink="http://www.w3.org/1999/xlink" publication-type="article" xlink:type="simple"><person-group person-group-type="author"><name name-style="western"><surname>Dorofeev</surname><given-names>V. I.</given-names></name></person-group><year>2013</year><article-title>Additions to the distribution of the genus <italic><tp:taxon-name><tp:taxon-name-part taxon-name-part-type="genus" reg="Hesperis">Hesperis</tp:taxon-name-part></tp:taxon-name></italic> L. (<tp:taxon-name><tp:taxon-name-part taxon-name-part-type="family">Cruciferae</tp:taxon-name-part></tp:taxon-name>) in North America and China</article-title><source>Turczaninowia</source><volume>16</volume><issue>2</issue><fpage>41</fpage><lpage>43</lpage><comment content-type="language">Russian</comment></element-citation></ref><ref id="B12319525"><element-citation xmlns:xlink="http://www.w3.org/1999/xlink" publication-type="article" xlink:type="simple"><person-group person-group-type="author"><name name-style="western"><surname>Lazkov</surname><given-names>G. A.</given-names></name><name name-style="western"><surname>Sennikov</surname><given-names>A. N.</given-names></name><name name-style="western"><surname>Tojibaev</surname><given-names>K.</given-names></name><name name-style="western"><surname>Sultanova</surname><given-names>B.</given-names></name></person-group><year>2011</year><article-title>New and rare alien plants from Kyrgyzstan and Uzbekistan</article-title><source>Novitates Systematicae Plantarum Vascularium</source><volume>42</volume><fpage>226</fpage><lpage>231</lpage><comment content-type="language">Russian</comment><pub-id pub-id-type="doi">10.31111/novitates/2011.42.226</pub-id></element-citation></ref><ref id="B12407085"><element-citation xmlns:xlink="http://www.w3.org/1999/xlink" publication-type="article" xlink:type="simple"><person-group person-group-type="author"><name name-style="western"><surname>Rollins</surname><given-names>R. C.</given-names></name></person-group><year>1981</year><article-title>Weeds of the <tp:taxon-name><tp:taxon-name-part taxon-name-part-type="family">Cruciferae</tp:taxon-name-part></tp:taxon-name> (<tp:taxon-name><tp:taxon-name-part taxon-name-part-type="family">Brassicaceae</tp:taxon-name-part></tp:taxon-name>) in North America</article-title><source>Journal of the Arnold Arboretum</source><volume>62</volume><issue>4</issue><fpage>517</fpage><lpage>540</lpage><uri xlink:type="simple">https://www.jstor.org/stable/43782098</uri><pub-id pub-id-type="doi">10.5962/p.185903</pub-id></element-citation></ref><ref id="B12058688"><element-citation xmlns:xlink="http://www.w3.org/1999/xlink" publication-type="website" xlink:type="simple"><person-group person-group-type="author"><name name-style="western"><surname>iNaturalist</surname></name></person-group><article-title>iNaturalist research-grade observations. The Global Biodiversity Information Facility</article-title><pub-id pub-id-type="doi">10.15468/dl.nprt7z</pub-id><date-in-citation content-type="access-date">2024-09-01T00:57:04+00:00</date-in-citation></element-citation></ref><ref id="B12058696"><element-citation xmlns:xlink="http://www.w3.org/1999/xlink" publication-type="website" xlink:type="simple"><person-group person-group-type="author"><name name-style="western"><surname>Plantarium</surname></name></person-group><article-title>Plants and lichens of Russia and neighboring countries: open online galleries and plant identification guide</article-title><uri xlink:type="simple">https://www.plantarium.ru/lang/en.html</uri><date-in-citation content-type="access-date">2024-09-01T00:57:04+00:00</date-in-citation></element-citation></ref><ref id="B12438404"><element-citation xmlns:xlink="http://www.w3.org/1999/xlink" publication-type="software" xlink:type="simple"><person-group person-group-type="author"><name name-style="western"><surname>Sennikov</surname><given-names>A. N.</given-names></name><name name-style="western"><surname>Tojibaev</surname><given-names>K. S.</given-names></name><name name-style="western"><surname>Beshko</surname><given-names>N. Y.</given-names></name><name name-style="western"><surname>Esanov</surname><given-names>H. K.</given-names></name><name name-style="western"><surname>Wong</surname><given-names>L. J.</given-names></name><name name-style="western"><surname>Pagad</surname><given-names>S.</given-names></name></person-group><year>2020</year><article-title>Global Register of Introduced and Invasive Species - Uzbekistan. Checklist dataset</article-title><publisher-name>Invasive Species Specialist Group</publisher-name><date-in-citation content-type="released">2020-10-21T00:57:05+00:00</date-in-citation><pub-id pub-id-type="doi">10.15468/m5vdwk</pub-id><comment content-type="Version">Version 1.5</comment></element-citation></ref><ref id="B12335266"><element-citation xmlns:xlink="http://www.w3.org/1999/xlink" publication-type="chapter" xlink:type="simple"><person-group person-group-type="author"><name name-style="western"><surname>Ball</surname><given-names>P. W.</given-names></name></person-group><year>1993</year><chapter-title><italic>Hesperis</italic> L., <italic>Armoracia</italic> P.Gaertner, B.Meyer &amp; Scherb.</chapter-title><person-group person-group-type="editor"><name name-style="western"><surname>Tutin</surname><given-names>T. G.</given-names></name><name name-style="western"><surname>Burges</surname><given-names>N. A.</given-names></name><name name-style="western"><surname>Chater</surname><given-names>A. O.</given-names></name><name name-style="western"><surname>Edmondson</surname><given-names>J. R.</given-names></name><name name-style="western"><surname>Heywood</surname><given-names>V. H.</given-names></name><name name-style="western"><surname>Moore</surname><given-names>D. M.</given-names></name><name name-style="western"><surname>Valentine</surname><given-names>D. H.</given-names></name><name name-style="western"><surname>Walters</surname><given-names>S. M.</given-names></name><name name-style="western"><surname>Webb</surname><given-names>D. A.</given-names></name></person-group><source>Flora Europaea</source><edition>2nd Edition</edition><volume>Vol. 1</volume><publisher-name>Cambridge University Press</publisher-name><size units="page">336-337, 346</size></element-citation></ref><ref id="B12052772"><element-citation xmlns:xlink="http://www.w3.org/1999/xlink" publication-type="website" xlink:type="simple"><person-group person-group-type="author"><name name-style="western"><surname>POWO</surname></name></person-group><article-title>Plants of the World Online. Facilitated by the Royal Botanic Gardens, Kew</article-title><uri xlink:type="simple">https://powo.science.kew.org</uri><date-in-citation content-type="access-date">2024-09-13T00:57:04+00:00</date-in-citation></element-citation></ref><ref id="B12336447"><element-citation xmlns:xlink="http://www.w3.org/1999/xlink" publication-type="article" xlink:type="simple"><person-group person-group-type="author"><name name-style="western"><surname>Sennikov</surname><given-names>A. N.</given-names></name><name name-style="western"><surname>Lazkov</surname><given-names>G. A.</given-names></name></person-group><year>2024</year><article-title>Alien plants of Kyrgyzstan: The first complete inventory, distributions and main patterns</article-title><source>Plants</source><volume>13</volume><issue>2</issue><fpage>e286</fpage><pub-id pub-id-type="doi">10.3390/plants13020286</pub-id></element-citation></ref><ref id="B12326947"><element-citation xmlns:xlink="http://www.w3.org/1999/xlink" publication-type="article" xlink:type="simple"><person-group person-group-type="author"><name name-style="western"><surname>Ebel</surname><given-names>A. L.</given-names></name></person-group><year>2002</year><article-title>New data on the distribution of <tp:taxon-name><tp:taxon-name-part taxon-name-part-type="family">Brassicaceae</tp:taxon-name-part></tp:taxon-name> species in South Siberia and East Kazakhstan</article-title><source>Turczaninowia</source><volume>5</volume><issue>2</issue><fpage>60</fpage><lpage>68</lpage><comment content-type="language">Russian</comment></element-citation></ref></ref-list></tp:taxon-treatment>
