# Supplementary material for: The first checklist of alien vascular plants of Kyrgyzstan, with new records and critical evaluation of earlier data. Contribution 3
Source: Biodivers Data J. 2025 Mar 4;13:e145624. doi: 10.3897/BDJ.13.e145624 (PMC11897906; doi:10.3897/BDJ.13.e145624)
Supplement: XML Treatment for Hirschfeldia incana [file BDJ.13.e145624-treatment4.xml]

<!DOCTYPE tp:taxon-treatment
  PUBLIC "-//TaxonX//DTD Taxonomic Treatment Publishing DTD v0 20100105//EN" "tax-treatment-NSO.dtd">
<tp:taxon-treatment xmlns:tp="http://www.plazi.org/taxpub"><tp:treatment-meta><mixed-citation publication-type="journal"><person-group><name><surname>Sennikov</surname><given-names>Alexander</given-names></name><name><surname>Lazkov</surname><given-names>Georgy</given-names></name><name><surname>German</surname><given-names>Dmitry A.</given-names></name></person-group><article-title>The first checklist of alien vascular plants of Kyrgyzstan, with new records and critical evaluation of earlier data. Contribution 3</article-title><source>Biodivers Data J</source><day>04</day><month>03</month><year>2025</year><volume>13</volume><pub-id pub-id-type="doi">10.3897/BDJ.13.e145624</pub-id></mixed-citation></tp:treatment-meta><tp:nomenclature><tp:taxon-name>
            <object-id xmlns:xlink="http://www.w3.org/1999/xlink" content-type="arpha" xlink:type="simple">DD1846F9-7EA2-5A99-80E9-936A122EE013</object-id>
            <tp:taxon-name-part taxon-name-part-type="genus">Hirschfeldia</tp:taxon-name-part>
            <tp:taxon-name-part taxon-name-part-type="species">incana</tp:taxon-name-part>
            <object-id xmlns:xlink="http://www.w3.org/1999/xlink" xlink:type="simple" object-id-type="IPNI">urn:lsid:ipni.org:names:285350-1</object-id>
          </tp:taxon-name><tp:taxon-authority>(L.) Lagr.-Foss., 1847</tp:taxon-authority><tp:nomenclature-citation-list><tp:nomenclature-citation><tp:taxon-name>
                <tp:taxon-name-part taxon-name-part-type="genus" reg="Hirschfeldia"/>
                <tp:taxon-name-part taxon-name-part-type="species" reg="incana"/>
              </tp:taxon-name><comment><bold><italic><tp:taxon-name><tp:taxon-name-part taxon-name-part-type="genus" reg="Hirschfeldia">Hirschfeldia</tp:taxon-name-part><tp:taxon-name-part taxon-name-part-type="species" reg="incana">incana</tp:taxon-name-part></tp:taxon-name></italic></bold> (L.) Lagr.-Foss., Fl. Tarn Garonne: 19 (1847) — <italic><tp:taxon-name><tp:taxon-name-part taxon-name-part-type="genus" reg="Sinapis">Sinapis</tp:taxon-name-part><tp:taxon-name-part taxon-name-part-type="species" reg="incana">incana</tp:taxon-name-part></tp:taxon-name></italic> L., Cent. Pl. I: 19 (1755).</comment></tp:nomenclature-citation></tp:nomenclature-citation-list></tp:nomenclature><tp:treatment-sec sec-type="Distribution"><title>Distribution</title><sec sec-type="Native distribution"><title>Native distribution</title><p>Mediterranean, including north-western Africa, south-western Europe, Italy, Greece, Crimea, Asia Minor, Near East, Transcaucasia, Iran and south-western Turkmenistan.</p></sec><sec sec-type="Secondary distribution"><title>Secondary distribution</title><p>Europe, South Africa, temperate North and South America, Australia, scattered localities in Asia.</p><p>In North America, the species was noted in California first in 1895 and as a noxious weed in the 1930s (<xref ref-type="bibr" rid="B12407077">Jepson 1936</xref>). It is widely naturalised in the western states of the USA (<xref ref-type="bibr" rid="B12407085">Rollins 1981</xref>) and Mexico (<xref ref-type="bibr" rid="B12407391">Villaseñor and Espinosa‐Garcia 2004</xref>).</p><p>In South America, the species has developed an extensive occurrence in argicultural areas (<xref ref-type="bibr" rid="B12436956">GBIF 2024</xref>), which is also connected with the species dispersal with imported wheat to Europe, as recorded in Finland already in the 1950s (<xref ref-type="bibr" rid="B12052793">Suominen 1979</xref>).</p><p>In Australia, <italic><tp:taxon-name><tp:taxon-name-part taxon-name-part-type="genus" reg="Hirschfeldia">Hirschfeldia</tp:taxon-name-part><tp:taxon-name-part taxon-name-part-type="species" reg="incana">incana</tp:taxon-name-part></tp:taxon-name></italic> was introduced in the late 19<sup>th</sup> century and became naturalised in the very beginning of the 20<sup>th</sup> century. Its significant field occurrence and grain contamination has been observed in the south-eastern provinces (<xref ref-type="bibr" rid="B12405912">Parsons and Cuthbertson 2001</xref>), causing the species immigration to Finland with Australian contaminated wheat in the 1950s (<xref ref-type="bibr" rid="B12052793">Suominen 1979</xref>).</p><p>The territories of the extensive naturalisation of <italic><tp:taxon-name><tp:taxon-name-part taxon-name-part-type="genus" reg="Hirschfeldia">Hirschfeldia</tp:taxon-name-part><tp:taxon-name-part taxon-name-part-type="species" reg="incana">incana</tp:taxon-name-part></tp:taxon-name></italic> correspond to grain production areas, thus indicating its major distribution pathway with imported grain. Grain import as a major pathway is indicated by the species occurrence along railway tracks, for example, in Lithuania (<xref ref-type="bibr" rid="B12436516">Gudžinskas 1997</xref>) and North-Western European Russia (<xref ref-type="bibr" rid="B12386440">Tzvelev 2000</xref>). The secondary dispersal takes place along roadsides by attaching seeds to vehicles and feet, by road construction and with flowing water (<xref ref-type="bibr" rid="B12405912">Parsons and Cuthbertson 2001</xref>).</p><p>A recent expansion of the species in Britain is connected with the increasing trade of contaminated bird seed since the 1990s (<xref ref-type="bibr" rid="B12386528">Patel 2004</xref>). In addition to the previous spread of the species by bread grain trade, we suggest that its recent global dispersal may be largely caused by the increasing production of poultry in the Developing World since the 1990s (<xref ref-type="bibr" rid="B12387970">Narrod et al. 2008</xref>), which requires extensive import of grain food that is not sufficiently available in arid countries of Asia, whose climate may be suitable for the species naturalisation.</p><p>The exact extension of the secondary spread of <italic><tp:taxon-name><tp:taxon-name-part taxon-name-part-type="genus" reg="Hirschfeldia">Hirschfeldia</tp:taxon-name-part><tp:taxon-name-part taxon-name-part-type="species" reg="incana">incana</tp:taxon-name-part></tp:taxon-name></italic> may not be properly documented because its occurrences are largely ephemerous due to its high demand for warm temperatures; this can be demonstrated with an example of Finland in which numerous species records exist because of the dedicated sampling for exotic alien plants (<xref ref-type="bibr" rid="B12052793">Suominen 1979</xref>). Outside the areas with high summer temperatures, its populations are mostly temporarily persisting and not really established.</p></sec><sec sec-type="Distribution in Central Asia"><title>Distribution in Central Asia</title><p>Kyrgyzstan, Tajikistan, Turkmenistan, Uzbekistan (Fig. <xref ref-type="fig" rid="F12411824">11</xref>).</p><p>In Central Asia, the species was first found in Turkmenistan in 1946, in a single locality at Ajyýap Village, present-day Esenguly District, Balkan Province, along field margins and in saline lands (<xref ref-type="bibr" rid="B12389069">Nardina 1954</xref>), although the voucher specimen is currently lacking (<xref ref-type="bibr" rid="B12391354">Voitenko 1969</xref>). In this area, segetal weeds were numerous and especially abundant along the river (<xref ref-type="bibr" rid="B12389069">Nardina 1954</xref>), thus showing a developed agricultural activity.</p><p>The first record of <italic><tp:taxon-name><tp:taxon-name-part taxon-name-part-type="genus" reg="Hirschfeldia">Hirschfeldia</tp:taxon-name-part><tp:taxon-name-part taxon-name-part-type="species" reg="incana">incana</tp:taxon-name-part></tp:taxon-name></italic> in Turkmenistan seems to have been connected with an agricultural region in Turkmen Sahra, Golestan, Iran, a territory historically inhabited by the Turkmen people who were otherwise largely nomadic. Herbarium records from this region uncovered a continuous distribution of the species (Fig. <xref ref-type="fig" rid="F12429484">12</xref>). This distribution strongly suggests that the species was present in the territory before the Russian conquest of Turkmenistan. Its status can be inferred as presumably native in south-western Turkmenistan because of its numerous occurrences in the lowlands of Turkmen Sahra, not only as a weed, but also in native plant communities and natural landscapes, as noted by <xref ref-type="bibr" rid="B12389069">Nardina (1954)</xref>.</p><p>One more historical locality, along the railway near Kushka Station, was observed in 1968 (<xref ref-type="bibr" rid="B12391354">Voitenko 1969</xref>). This occurrence is apparently connected with the imported wheat grain, from the times of the Soviet food crisis (<xref ref-type="bibr" rid="B12426987">Volin and Walters 1965</xref>, <xref ref-type="bibr" rid="B12411835">Moravcik 1978</xref>); otherwise, the species would have been noticed in that place earlier, in the course of its botanical exploration since the early 20<sup>th</sup> century.</p><p>In Kyrgyzstan, the species was first observed as a casual alien in Kyr-Koo Village in 2013 (<xref ref-type="bibr" rid="B12394736">Lazkov and Sennikov 2014</xref>). The second record, dated 2022, is reported in the present contribution.</p><p>In Tajikistan, the species has been recorded only once, as a recent casual introduction in a ruderal place in Dushanbe City, in 2019 (<xref ref-type="bibr" rid="B12426978">Ebel et al. 2022</xref>).</p><p>The species records in Uzbekistan are most recent in Central Asia (<xref ref-type="bibr" rid="B12426995">German et al. 2024</xref>). In a single year, during 2024, it has suddently emerged in several localities along roads and on city lawns in Tashkent and north-eastern parts of Uzbekistan, often as groups of several individuals. We assume that this introduction has originated from the recent import of foreign fodder grain.</p></sec><sec sec-type="Distribution in Kyrgyzstan"><title>Distribution in Kyrgyzstan</title><p>Western Tian-Shan, Alay-Turkestan (Fig. <xref ref-type="fig" rid="F12427009">13</xref>).</p><p>After the first record (<xref ref-type="bibr" rid="B12394736">Lazkov and Sennikov 2014</xref>), the species has been recently observed in Sary-Talaa Village in south-western Kyrgyzstan (Fig. <xref ref-type="fig" rid="F12427011">14</xref>).</p></sec></tp:treatment-sec><tp:treatment-sec sec-type="Ecology"><title>Ecology</title><p>Open stony, gravelly, sandy and other dry places in the native distribution area; possibly, the species was originally confined to sandy and gravelly sea shores (<xref ref-type="bibr" rid="B12401351">Tzvelev 1977</xref>). Nutrient-rich soils are preferred (<xref ref-type="bibr" rid="B12389060">Hanf 1983</xref>).</p></tp:treatment-sec><tp:treatment-sec sec-type="Biology"><title>Biology</title><p>Biennial to perennial, with a slender taproot.</p><p>In germination experiments, fruit valves were found to induce seed dormancy, which leads to a seed soil deposit originating from an indehiscent apical segment of the fruit, allowing the species to survive periods of drought and successfully colonise the territory (<xref ref-type="bibr" rid="B12391354">Voitenko 1969</xref>). A strong relation of seed dormancy with seed size has been recently observed (<xref ref-type="bibr" rid="B12411785">Mira et al. 2019</xref>).</p><p>The requirement for warm temperatures in germination (the maximal germination rate was found in experiments with temperatures between 20 and 35°C: <xref ref-type="bibr" rid="B12411794">Castro et al. (2015)</xref>) seems to limit the species naturalisation to the areas with a relatively hot climate.</p></tp:treatment-sec><tp:treatment-sec sec-type="Taxon discussion"><title>Taxon discussion</title><p>The generic position of the species and, consequently, the generic status of <italic><tp:taxon-name><tp:taxon-name-part taxon-name-part-type="genus" reg="Hirschfeldia">Hirschfeldia</tp:taxon-name-part></tp:taxon-name></italic> were recently challenged (<xref ref-type="bibr" rid="B12427015">Al-Shehbaz 2018</xref>). Based on the comparative genome studies, it has been established that <italic><tp:taxon-name><tp:taxon-name-part taxon-name-part-type="genus" reg="Hirschfeldia">Hirschfeldia</tp:taxon-name-part></tp:taxon-name></italic> is an ancient intergeneric hybrid lineage that originated from the crosses between <italic><tp:taxon-name><tp:taxon-name-part taxon-name-part-type="genus" reg="Brassica">Brassica</tp:taxon-name-part></tp:taxon-name></italic> L. and <italic><tp:taxon-name><tp:taxon-name-part taxon-name-part-type="genus" reg="Mutarda">Mutarda</tp:taxon-name-part></tp:taxon-name></italic> Moench (<xref ref-type="bibr" rid="B12427024">Hoang et al. 2024</xref>).</p><p>The genetic diversity in naturalised populations of the British Isles was found as high as in the native populations and also lacking any apparent spatial structure, thus showing multiple and repeated introduction events that presumably enable the species to colonise new territories (<xref ref-type="bibr" rid="B12405942">Lee et al. 2004</xref>).</p><p>The species may produce hybrids with <italic><tp:taxon-name><tp:taxon-name-part taxon-name-part-type="genus" reg="Brassica">Brassica</tp:taxon-name-part><tp:taxon-name-part taxon-name-part-type="species" reg="napus">napus</tp:taxon-name-part></tp:taxon-name></italic> L., but without successful backcrossing (<xref ref-type="bibr" rid="B12389051">Darmency 2002</xref>).</p></tp:treatment-sec><tp:treatment-sec sec-type="Notes"><title>Notes</title><p><xref ref-type="bibr" rid="B12401351">Tzvelev (1977)</xref> examined the variability of <italic><tp:taxon-name><tp:taxon-name-part taxon-name-part-type="genus" reg="Hirschfeldia">Hirschfeldia</tp:taxon-name-part><tp:taxon-name-part taxon-name-part-type="species" reg="incana">incana</tp:taxon-name-part></tp:taxon-name></italic> in the Crimea and the Caucasus and concluded that three subspecies can be distinguished in that area on the basis of fruit variability (in length, width and lignification of the pods, length and direction of the beak). Most notably, he separated <tp:taxon-name><tp:taxon-name-part taxon-name-part-type="genus" reg="Hirschfeldia">H.</tp:taxon-name-part><tp:taxon-name-part taxon-name-part-type="species" reg="incana">incana</tp:taxon-name-part><tp:taxon-name-part taxon-name-part-type="infraspecific-rank">subsp.</tp:taxon-name-part><tp:taxon-name-part taxon-name-part-type="subspecies" reg="leptocarpa">leptocarpa</tp:taxon-name-part></tp:taxon-name> Tzvel. because of its long and slender pods with a slender and recurved beak; such plants can be found in the same area as the type subspecies occurring from the Near East to the Transcaucasia, without any spatial pattern and may be best treated at the level of variety, as <tp:taxon-name><tp:taxon-name-part taxon-name-part-type="genus" reg="Hirschfeldia">H.</tp:taxon-name-part><tp:taxon-name-part taxon-name-part-type="species" reg="incana">incana</tp:taxon-name-part><tp:taxon-name-part taxon-name-part-type="infraspecific-rank">var.</tp:taxon-name-part><tp:taxon-name-part taxon-name-part-type="variety" reg="geniculata">geniculata</tp:taxon-name-part></tp:taxon-name> (Desf.) Bonnet &amp; Barratte. The plants from Central Asa have shorter pods with a short and straight beak, thus belonging to the type variety (Fig. <xref ref-type="fig" rid="F12427013">15</xref>).</p></tp:treatment-sec><tp:treatment-sec sec-type="Introduction to Kyrgyzstan"><title>Introduction to Kyrgyzstan</title><sec sec-type="Period of introduction"><title>Period of introduction</title><p>Neophyte.</p><p>The species has been observed during the independence time, since 2013.</p></sec><sec sec-type="Pathways of introduction"><title>Pathways of introduction</title><p>Transport - Contaminant: Seed contaminant.</p><p>Both localities observed in Kyrgyzstan are linked with the import of contaminated grain. The species occurrence along ruderal roadsides strongly suggests its immigration without agricultural activities.</p></sec><sec sec-type="Source of introduction"><title>Source of introduction</title><p>According to the recent reports of the National Statistic Committee of the Kyrgyz Republic, reproduced in the local news media, Kyrgyzstan largely depends on the massive import of fodder for local farming, also from remote areas like Iran. Fodder grain is used, for example, for feeding chickens in the villages and we assume this country as a likely source of introduction because <italic><tp:taxon-name><tp:taxon-name-part taxon-name-part-type="genus" reg="Hirschfeldia">Hirschfeldia</tp:taxon-name-part><tp:taxon-name-part taxon-name-part-type="species" reg="incana">incana</tp:taxon-name-part></tp:taxon-name></italic> is broadly distributed in Iran (<xref ref-type="bibr" rid="B12052802">Hedge 1968</xref>).</p></sec><sec sec-type="Invasion status"><title>Invasion status</title><p>Casual.</p><p>The ruderal roadside occurrences observed in Kyrgyzstan are limited in size and do not demonstrate that the species has been naturalised and formed sustainable populations.</p></sec><sec sec-type="Evidence of impact"><title>Evidence of impact</title><p>Agriculture - no impact (not found in cultivated lands). Native ecosystems - no impact (restricted to populated places). Urban areas - minor impact (rarely occurs in ruderal places).</p></sec><sec sec-type="Trend"><title>Trend</title><p>Increasing (observed and inferred).</p><p>With the latest spread of the species in Uzbekistan (<xref ref-type="bibr" rid="B12426995">German et al. 2024</xref>), we predict that further occurrences may emerge in the future because of the continuous import of contaminated grain fodder. However, the species naturalisation is not expected in arid areas of Kyrgyzstan.</p></sec></tp:treatment-sec><tp:treatment-sec><!--Section generated to contain objects referenced in tp:taxon-treatment.--><fig id="F12411824" position="float" orientation="portrait"><object-id xmlns:xlink="http://www.w3.org/1999/xlink" content-type="arpha" xlink:type="simple">342F5F43-2FCD-5A35-AD97-19FF71D0AA10</object-id><object-id xmlns:xlink="http://www.w3.org/1999/xlink" content-type="doi" xlink:type="simple">10.3897/BDJ.13.e145624.figure11</object-id><label>Figure 11.</label><caption><p>The native and alien records of <italic><tp:taxon-name><tp:taxon-name-part taxon-name-part-type="genus" reg="Hirschfeldia">Hirschfeldia</tp:taxon-name-part><tp:taxon-name-part taxon-name-part-type="species" reg="incana">incana</tp:taxon-name-part></tp:taxon-name></italic> in Central Asia, according to herbarium specimens examined and reliable literature (<xref ref-type="bibr" rid="B12389069">Nardina 1954</xref>).</p></caption><graphic xmlns:xlink="http://www.w3.org/1999/xlink" xlink:href="bdj-13-e145624-g011.png" position="float" id="oo_1208286.png" orientation="portrait" xlink:type="simple"><uri content-type="original_file" xlink:type="simple">https://binary.pensoft.net/fig/1208286</uri></graphic></fig><fig id="F12429484" position="float" orientation="portrait"><object-id xmlns:xlink="http://www.w3.org/1999/xlink" content-type="arpha" xlink:type="simple">A18ECD4A-D7A5-58A6-9884-472921D10B7F</object-id><object-id xmlns:xlink="http://www.w3.org/1999/xlink" content-type="doi" xlink:type="simple">10.3897/BDJ.13.e145624.figure12</object-id><label>Figure 12.</label><caption><p>The presumably native distribution of <italic><tp:taxon-name><tp:taxon-name-part taxon-name-part-type="genus" reg="Hirschfeldia">Hirschfeldia</tp:taxon-name-part><tp:taxon-name-part taxon-name-part-type="species" reg="incana">incana</tp:taxon-name-part></tp:taxon-name></italic> in north-eastern Iran and Turkmenistan, according to <xref ref-type="bibr" rid="B12389069">Nardina (1954)</xref> and <xref ref-type="bibr" rid="B12052802">Hedge (1968)</xref>.</p></caption><graphic xmlns:xlink="http://www.w3.org/1999/xlink" xlink:href="bdj-13-e145624-g012.png" position="float" id="oo_1208287.png" orientation="portrait" xlink:type="simple"><uri content-type="original_file" xlink:type="simple">https://binary.pensoft.net/fig/1208287</uri></graphic></fig><fig id="F12427009" position="float" orientation="portrait"><object-id xmlns:xlink="http://www.w3.org/1999/xlink" content-type="arpha" xlink:type="simple">694E4D62-77F8-5F07-BB4B-3B04A977F700</object-id><object-id xmlns:xlink="http://www.w3.org/1999/xlink" content-type="doi" xlink:type="simple">10.3897/BDJ.13.e145624.figure13</object-id><label>Figure 13.</label><caption><p>The documented occurrence of <italic><tp:taxon-name><tp:taxon-name-part taxon-name-part-type="genus" reg="Hirschfeldia">Hirschfeldia</tp:taxon-name-part><tp:taxon-name-part taxon-name-part-type="species" reg="incana">incana</tp:taxon-name-part></tp:taxon-name></italic> in Kyrgyzstan.</p></caption><graphic xmlns:xlink="http://www.w3.org/1999/xlink" xlink:href="bdj-13-e145624-g013.png" position="float" id="oo_1205119.png" orientation="portrait" xlink:type="simple"><uri content-type="original_file" xlink:type="simple">https://binary.pensoft.net/fig/1205119</uri></graphic></fig><fig id="F12427011" position="float" orientation="portrait"><object-id xmlns:xlink="http://www.w3.org/1999/xlink" content-type="arpha" xlink:type="simple">3FEA8F9A-9663-5406-B61D-278913BA97A2</object-id><object-id xmlns:xlink="http://www.w3.org/1999/xlink" content-type="doi" xlink:type="simple">10.3897/BDJ.13.e145624.figure14</object-id><label>Figure 14.</label><caption><p><italic><tp:taxon-name><tp:taxon-name-part taxon-name-part-type="genus" reg="Hirschfeldia">Hirschfeldia</tp:taxon-name-part><tp:taxon-name-part taxon-name-part-type="species" reg="incana">incana</tp:taxon-name-part></tp:taxon-name></italic> in Sary-Talaa Village, Jalal-Abad Region, Kyrgyzstan (photo by G. Lazkov, 5 July 2022).</p></caption><graphic xmlns:xlink="http://www.w3.org/1999/xlink" xlink:href="bdj-13-e145624-g014.jpg" position="float" id="oo_1205120.JPG" orientation="portrait" xlink:type="simple"><uri content-type="original_file" xlink:type="simple">https://binary.pensoft.net/fig/1205120</uri></graphic></fig><fig id="F12427013" position="float" orientation="portrait"><object-id xmlns:xlink="http://www.w3.org/1999/xlink" content-type="arpha" xlink:type="simple">2407060F-9BA1-572B-8A98-02F42735BAC4</object-id><object-id xmlns:xlink="http://www.w3.org/1999/xlink" content-type="doi" xlink:type="simple">10.3897/BDJ.13.e145624.figure15</object-id><label>Figure 15.</label><caption><p>A plant of <italic><tp:taxon-name><tp:taxon-name-part taxon-name-part-type="genus" reg="Hirschfeldia">Hirschfeldia</tp:taxon-name-part><tp:taxon-name-part taxon-name-part-type="species" reg="incana">incana</tp:taxon-name-part></tp:taxon-name></italic> with a short and nearly straight beak of the pods in Sary-Talaa Village, Jalal-Abad Region, Kyrgyzstan (photo by G. Lazkov, 5 July 2022).</p></caption><graphic xmlns:xlink="http://www.w3.org/1999/xlink" xlink:href="bdj-13-e145624-g015.jpg" position="float" id="oo_1205229.JPG" orientation="portrait" xlink:type="simple"><uri content-type="original_file" xlink:type="simple">https://binary.pensoft.net/fig/1205229</uri></graphic></fig></tp:treatment-sec><ref-list><ref id="B12407077"><element-citation xmlns:xlink="http://www.w3.org/1999/xlink" publication-type="book" xlink:type="simple"><person-group person-group-type="author"><name name-style="western"><surname>Jepson</surname><given-names>W. L.</given-names></name></person-group><year>1936</year><source>A flora of California</source><volume>Vol. 2</volume><publisher-name>Cunningham, Curtiss &amp; Welch</publisher-name><publisher-loc>San Francisco</publisher-loc><size units="page">684</size></element-citation></ref><ref id="B12407085"><element-citation xmlns:xlink="http://www.w3.org/1999/xlink" publication-type="article" xlink:type="simple"><person-group person-group-type="author"><name name-style="western"><surname>Rollins</surname><given-names>R. C.</given-names></name></person-group><year>1981</year><article-title>Weeds of the <tp:taxon-name><tp:taxon-name-part taxon-name-part-type="family">Cruciferae</tp:taxon-name-part></tp:taxon-name> (<tp:taxon-name><tp:taxon-name-part taxon-name-part-type="family">Brassicaceae</tp:taxon-name-part></tp:taxon-name>) in North America</article-title><source>Journal of the Arnold Arboretum</source><volume>62</volume><issue>4</issue><fpage>517</fpage><lpage>540</lpage><uri xlink:type="simple">https://www.jstor.org/stable/43782098</uri><pub-id pub-id-type="doi">10.5962/p.185903</pub-id></element-citation></ref><ref id="B12407391"><element-citation xmlns:xlink="http://www.w3.org/1999/xlink" publication-type="article" xlink:type="simple"><person-group person-group-type="author"><name name-style="western"><surname>Villaseñor</surname><given-names>J. L.</given-names></name><name name-style="western"><surname>Espinosa‐Garcia</surname><given-names>F. J.</given-names></name></person-group><year>2004</year><article-title>The alien flowering plants of Mexico</article-title><source>Diversity and Distributions</source><volume>10</volume><issue>2</issue><fpage>113</fpage><lpage>123</lpage><pub-id pub-id-type="doi">10.1111/j.1366-9516.2004.00059.x</pub-id></element-citation></ref><ref id="B12436956"><element-citation xmlns:xlink="http://www.w3.org/1999/xlink" publication-type="website" xlink:type="simple"><person-group person-group-type="author"><name name-style="western"><surname>GBIF</surname></name></person-group><article-title>Global Biodiversity Information Facility</article-title><uri xlink:type="simple">https://www.gbif.org</uri><date-in-citation content-type="access-date">2024-12-28T00:57:04+00:00</date-in-citation></element-citation></ref><ref id="B12052793"><element-citation xmlns:xlink="http://www.w3.org/1999/xlink" publication-type="article" xlink:type="simple"><person-group person-group-type="author"><name name-style="western"><surname>Suominen</surname><given-names>J.</given-names></name></person-group><year>1979</year><article-title>The grain immigrant flora of Finland</article-title><source>Acta Botanica Fennica</source><volume>111</volume><fpage>1</fpage><lpage>108</lpage></element-citation></ref><ref id="B12405912"><element-citation xmlns:xlink="http://www.w3.org/1999/xlink" publication-type="book" xlink:type="simple"><person-group person-group-type="author"><name name-style="western"><surname>Parsons</surname><given-names>W. T.</given-names></name><name name-style="western"><surname>Cuthbertson</surname><given-names>E. G.</given-names></name></person-group><year>2001</year><source>Noxious weeds of Australia</source><edition>Ed. 2</edition><publisher-name>CSIRO Publishing</publisher-name><publisher-loc>Collingwood</publisher-loc><size units="page">698</size><isbn>0-643-06514-8</isbn></element-citation></ref><ref id="B12436516"><element-citation xmlns:xlink="http://www.w3.org/1999/xlink" publication-type="article" xlink:type="simple"><person-group person-group-type="author"><name name-style="western"><surname>Gudžinskas</surname><given-names>Z.</given-names></name></person-group><year>1997</year><article-title>Conspectus of alien plant species of Lithuania. 3. <tp:taxon-name><tp:taxon-name-part taxon-name-part-type="family">Brassicaceae</tp:taxon-name-part></tp:taxon-name></article-title><source>Botanica Lithuanica</source><volume>3</volume><issue>3</issue><fpage>215</fpage><lpage>249</lpage></element-citation></ref><ref id="B12386440"><element-citation xmlns:xlink="http://www.w3.org/1999/xlink" publication-type="book" xlink:type="simple"><person-group person-group-type="author"><name name-style="western"><surname>Tzvelev</surname><given-names>N. N.</given-names></name></person-group><year>2000</year><source>Manual of vascular plants of North-Western Russia (Leningrad, Pskov and Novgorod Regions)</source><publisher-name>Saint Petersburg State Chemical-Pharmaceutical Academy</publisher-name><publisher-loc>Saint Petersburg</publisher-loc><size units="page">781</size><comment content-type="language">Russian</comment><isbn>5-8085-0077-X</isbn></element-citation></ref><ref id="B12386528"><element-citation xmlns:xlink="http://www.w3.org/1999/xlink" publication-type="thesis" xlink:type="simple"><person-group person-group-type="author"><name name-style="western"><surname>Patel</surname><given-names>R.</given-names></name></person-group><year>2004</year><source>Ecology and population genetics of the neophyte alien, Hoary Mustard (<italic><tp:taxon-name><tp:taxon-name-part taxon-name-part-type="genus" reg="Hirschfeldia">Hirschfeldia</tp:taxon-name-part><tp:taxon-name-part taxon-name-part-type="species" reg="incana">incana</tp:taxon-name-part></tp:taxon-name></italic> (L.) Lagreze-Fossat)</source><publisher-name>Swansea University</publisher-name><uri xlink:type="simple">http://cronfa.swan.ac.uk/Record/cronfa42754</uri></element-citation></ref><ref id="B12387970"><element-citation xmlns:xlink="http://www.w3.org/1999/xlink" publication-type="conference-paper" xlink:type="simple"><person-group person-group-type="author"><name name-style="western"><surname>Narrod</surname><given-names>C.</given-names></name><name name-style="western"><surname>Tiongco</surname><given-names>M.</given-names></name><name name-style="western"><surname>Costales</surname><given-names>A.</given-names></name></person-group><year>2008</year><person-group person-group-type="editor"><name name-style="western"><surname>Thieme</surname><given-names>O.</given-names></name><name name-style="western"><surname>Pilling</surname><given-names>D.</given-names></name></person-group><article-title>Global poultry sector trends and external drivers of structural change</article-title><source>Poultry in the 21st century: Avian influenza and beyond</source><conf-name>International Poultry Conference</conf-name><conf-loc>Bangkok</conf-loc><conf-date>November 2007</conf-date><publisher-name>Food and Agriculture Organisation of the United Nations</publisher-name><publisher-loc>Rome</publisher-loc><source>FAO Animal Production and Health Proceedings</source><size units="page">21-48</size><isbn>978-92-5-107364-3</isbn></element-citation></ref><ref id="B12389069"><element-citation xmlns:xlink="http://www.w3.org/1999/xlink" publication-type="article" xlink:type="simple"><person-group person-group-type="author"><name name-style="western"><surname>Nardina</surname><given-names>N. S.</given-names></name></person-group><year>1954</year><article-title>Vegetation studies in the lower course of the Atrek River</article-title><source>Trudy Instituta Biologii AN Turkmenskoi SSR, ser. biol.</source><volume>2</volume><fpage>116</fpage><lpage>154</lpage><comment content-type="language">Russian</comment></element-citation></ref><ref id="B12391354"><element-citation xmlns:xlink="http://www.w3.org/1999/xlink" publication-type="article" xlink:type="simple"><person-group person-group-type="author"><name name-style="western"><surname>Voitenko</surname><given-names>V. F.</given-names></name></person-group><year>1969</year><article-title>A new record of <italic><tp:taxon-name><tp:taxon-name-part taxon-name-part-type="genus" reg="Hirschfeldia">Hirschfeldia</tp:taxon-name-part><tp:taxon-name-part taxon-name-part-type="species" reg="incana">incana</tp:taxon-name-part></tp:taxon-name></italic> (L.) Lagr.-Foss. in Turkmenia and some data on its carpoecology</article-title><source>Izvestiya Akademii Nauk Turkmenskoi SSR, ser. biol. nauk</source><volume>1969</volume><issue>5</issue><fpage>79</fpage><lpage>81</lpage><comment content-type="language">Russian</comment></element-citation></ref><ref id="B12052802"><element-citation xmlns:xlink="http://www.w3.org/1999/xlink" publication-type="chapter" xlink:type="simple"><person-group person-group-type="author"><name name-style="western"><surname>Hedge</surname><given-names>I. C.</given-names></name></person-group><year>1968</year><chapter-title>Brassiceae, Sisymbrieae</chapter-title><person-group person-group-type="editor"><name name-style="western"><surname>Rechinger</surname><given-names>K. H.</given-names></name></person-group><source>Flora Iranica</source><volume>Vol. 57</volume><publisher-name>Akademische Druck- u. Verlagsanstalt</publisher-name><publisher-loc>Graz</publisher-loc><size units="page">33-62, 309-342</size></element-citation></ref><ref id="B12426987"><element-citation xmlns:xlink="http://www.w3.org/1999/xlink" publication-type="book" xlink:type="simple"><person-group person-group-type="author"><name name-style="western"><surname>Volin</surname><given-names>L.</given-names></name><name name-style="western"><surname>Walters</surname><given-names>H.</given-names></name></person-group><year>1965</year><source>Soviet grain imports</source><publisher-name>Foreign Regional Analysis Division, Economic Research Service, U.S. Department of Agriculture</publisher-name><size units="page">17</size></element-citation></ref><ref id="B12411835"><element-citation xmlns:xlink="http://www.w3.org/1999/xlink" publication-type="article" xlink:type="simple"><person-group person-group-type="author"><name name-style="western"><surname>Moravcik</surname><given-names>I.</given-names></name></person-group><year>1978</year><article-title>Canada's wheat exports to Eastern Europe and the USSR: Review of a forecast</article-title><source>Canadian Slavonic Papers</source><volume>20</volume><issue>1</issue><fpage>91</fpage><lpage>114</lpage><uri xlink:type="simple">https://www.jstor.org/stable/40867269</uri><pub-id pub-id-type="doi">10.1080/00085006.1978.11091515</pub-id></element-citation></ref><ref id="B12394736"><element-citation xmlns:xlink="http://www.w3.org/1999/xlink" publication-type="article" xlink:type="simple"><person-group person-group-type="author"><name name-style="western"><surname>Lazkov</surname><given-names>G. A.</given-names></name><name name-style="western"><surname>Sennikov</surname><given-names>A. N.</given-names></name></person-group><year>2014</year><article-title>New records in vascular plants alien to Kyrgyzstan</article-title><source>Biodiversity Data Journal</source><volume>2</volume><pub-id pub-id-type="doi">10.3897/bdj.2.e1018</pub-id></element-citation></ref><ref id="B12426978"><element-citation xmlns:xlink="http://www.w3.org/1999/xlink" publication-type="article" xlink:type="simple"><person-group person-group-type="author"><name name-style="western"><surname>Ebel</surname><given-names>A. L.</given-names></name><name name-style="western"><surname>Lashchinskiy</surname><given-names>N. N.</given-names></name><name name-style="western"><surname>Schegoleva</surname><given-names>N. V.</given-names></name><name name-style="western"><surname>Ebel</surname><given-names>T. V.</given-names></name></person-group><year>2022</year><article-title><italic><tp:taxon-name><tp:taxon-name-part taxon-name-part-type="genus" reg="Hirschfeldia">Hirschfeldia</tp:taxon-name-part><tp:taxon-name-part taxon-name-part-type="species" reg="incana">incana</tp:taxon-name-part></tp:taxon-name></italic> (L.) Lagr.-Foss. (<tp:taxon-name><tp:taxon-name-part taxon-name-part-type="family">Brassicaceae</tp:taxon-name-part></tp:taxon-name>) is a member of a new genus for Tajikistan</article-title><source>Sistematiceskie zametki po materialam gerbaria imeni P.N. Krylova Tomskogo gosudarstvennogo universiteta</source><volume>125</volume><fpage>35</fpage><lpage>39</lpage><comment content-type="language">Russian</comment><pub-id pub-id-type="doi">10.17223/20764103.125.3</pub-id></element-citation></ref><ref id="B12426995"><element-citation xmlns:xlink="http://www.w3.org/1999/xlink" publication-type="article" xlink:type="simple"><person-group person-group-type="author"><name name-style="western"><surname>German</surname><given-names>D. A.</given-names></name><name name-style="western"><surname>Turginov</surname><given-names>O. T.</given-names></name><name name-style="western"><surname>Ziyodullaev</surname><given-names>Q. O.</given-names></name><name name-style="western"><surname>Uralov</surname><given-names>R. A.</given-names></name><name name-style="western"><surname>Madaminov</surname><given-names>F. M.</given-names></name><name name-style="western"><surname>Sheraliev</surname><given-names>O. X.</given-names></name><name name-style="western"><surname>Suyunkulov</surname><given-names>H. T.</given-names></name><name name-style="western"><surname>Segizboev</surname><given-names>M. F.</given-names></name><name name-style="western"><surname>Beshko</surname><given-names>N. Y.</given-names></name></person-group><year>2024</year><article-title>Towards a better knowledge on the <tp:taxon-name><tp:taxon-name-part taxon-name-part-type="family">Cruciferae</tp:taxon-name-part></tp:taxon-name> diversity in Uzbekistan</article-title><source>Turczaninowia</source><volume>27</volume><issue>3</issue><fpage>127</fpage><lpage>136</lpage><pub-id pub-id-type="doi">10.14258/turczaninowia.27.3.12</pub-id></element-citation></ref><ref id="B12401351"><element-citation xmlns:xlink="http://www.w3.org/1999/xlink" publication-type="article" xlink:type="simple"><person-group person-group-type="author"><name name-style="western"><surname>Tzvelev</surname><given-names>N. N.</given-names></name></person-group><year>1977</year><article-title>On some alien plants in Leningrad Region</article-title><source>Novosti Sistematiki Vysshikh Rastenii</source><volume>14</volume><fpage>244</fpage><lpage>255</lpage><comment content-type="language">Russian</comment></element-citation></ref><ref id="B12389060"><element-citation xmlns:xlink="http://www.w3.org/1999/xlink" publication-type="book" xlink:type="simple"><person-group person-group-type="author"><name name-style="western"><surname>Hanf</surname><given-names>M.</given-names></name></person-group><year>1983</year><source>The arable weeds of Europe: with their seedlings and seeds</source><publisher-name>BASF</publisher-name><publisher-loc>Ipswich</publisher-loc><size units="page">494</size></element-citation></ref><ref id="B12411785"><element-citation xmlns:xlink="http://www.w3.org/1999/xlink" publication-type="article" xlink:type="simple"><person-group person-group-type="author"><name name-style="western"><surname>Mira</surname><given-names>Sara</given-names></name><name name-style="western"><surname>Veiga-Barbosa</surname><given-names>Luciana</given-names></name><name name-style="western"><surname>Pérez-García</surname><given-names>Félix</given-names></name></person-group><year>2019</year><article-title>Seed dormancy and longevity variability of <italic><tp:taxon-name><tp:taxon-name-part taxon-name-part-type="genus" reg="Hirschfeldia">Hirschfeldia</tp:taxon-name-part><tp:taxon-name-part taxon-name-part-type="species" reg="incana">incana</tp:taxon-name-part></tp:taxon-name></italic> L. during storage</article-title><source>Seed Science Research</source><volume>29</volume><issue>2</issue><fpage>97</fpage><lpage>103</lpage><pub-id pub-id-type="doi">10.1017/s0960258519000072</pub-id></element-citation></ref><ref id="B12411794"><element-citation xmlns:xlink="http://www.w3.org/1999/xlink" publication-type="article" xlink:type="simple"><person-group person-group-type="author"><name name-style="western"><surname>Castro</surname><given-names>S. A.</given-names></name><name name-style="western"><surname>Figueroa</surname><given-names>J. A.</given-names></name><name name-style="western"><surname>Escobedo</surname><given-names>V.</given-names></name></person-group><year>2015</year><article-title>Effect of the harvest year and cultivation temperature on the germination of <italic><tp:taxon-name><tp:taxon-name-part taxon-name-part-type="genus" reg="Hirschfeldia">Hirschfeldia</tp:taxon-name-part><tp:taxon-name-part taxon-name-part-type="species" reg="incana">incana</tp:taxon-name-part></tp:taxon-name></italic> (<tp:taxon-name><tp:taxon-name-part taxon-name-part-type="family">Brassicaceae</tp:taxon-name-part></tp:taxon-name>): inferences on its invasiveness in Chile</article-title><source>Brazilian Journal of Botany</source><volume>39</volume><issue>1</issue><fpage>193</fpage><lpage>196</lpage><pub-id pub-id-type="doi">10.1007/s40415-015-0237-8</pub-id></element-citation></ref><ref id="B12427015"><element-citation xmlns:xlink="http://www.w3.org/1999/xlink" publication-type="article" xlink:type="simple"><person-group person-group-type="author"><name name-style="western"><surname>Al-Shehbaz</surname><given-names>I. A.</given-names></name></person-group><year>2018</year><article-title>Proposal to conserve the name <italic><tp:taxon-name><tp:taxon-name-part taxon-name-part-type="genus" reg="Erucastrum">Erucastrum</tp:taxon-name-part></tp:taxon-name></italic> against <italic><tp:taxon-name><tp:taxon-name-part taxon-name-part-type="genus" reg="Kibera">Kibera</tp:taxon-name-part></tp:taxon-name></italic> and <italic><tp:taxon-name><tp:taxon-name-part taxon-name-part-type="genus" reg="Hirschfeldia">Hirschfeldia</tp:taxon-name-part></tp:taxon-name></italic> (<tp:taxon-name><tp:taxon-name-part taxon-name-part-type="family">Brassicaceae</tp:taxon-name-part></tp:taxon-name>)</article-title><source>Taxon</source><volume>54</volume><issue>1</issue><fpage>204</fpage><lpage>205</lpage><pub-id pub-id-type="doi">10.2307/25065329</pub-id></element-citation></ref><ref id="B12427024"><element-citation xmlns:xlink="http://www.w3.org/1999/xlink" publication-type="article" xlink:type="simple"><person-group person-group-type="author"><name name-style="western"><surname>Hoang</surname><given-names>N. V.</given-names></name><name name-style="western"><surname>Walden</surname><given-names>N.</given-names></name><name name-style="western"><surname>Caracciolo</surname><given-names>L.</given-names></name><name name-style="western"><surname>Luoni</surname><given-names>S. B.</given-names></name><name name-style="western"><surname>Retta</surname><given-names>M.</given-names></name><name name-style="western"><surname>Li</surname><given-names>R.</given-names></name><name name-style="western"><surname>Wolters</surname><given-names>F. C.</given-names></name><name name-style="western"><surname>Woldu</surname><given-names>T.</given-names></name><name name-style="western"><surname>Becker</surname><given-names>F. F.M.</given-names></name><name name-style="western"><surname>Verbaarschot</surname><given-names>P.</given-names></name><name name-style="western"><surname>Harbinson</surname><given-names>J.</given-names></name><name name-style="western"><surname>Driever</surname><given-names>S. M.</given-names></name><name name-style="western"><surname>Struik</surname><given-names>P. C.</given-names></name><name name-style="western"><surname>van Amerongen</surname><given-names>H.</given-names></name><name name-style="western"><surname>de Ridder</surname><given-names>D.</given-names></name><name name-style="western"><surname>Aarts</surname><given-names>M. G.M.</given-names></name><name name-style="western"><surname>Schranz</surname><given-names>M. E.</given-names></name></person-group><year>2024</year><article-title>Expanding the triangle of U: comparative analysis of the <italic><tp:taxon-name><tp:taxon-name-part taxon-name-part-type="genus" reg="Hirschfeldia">Hirschfeldia</tp:taxon-name-part><tp:taxon-name-part taxon-name-part-type="species" reg="incana">incana</tp:taxon-name-part></tp:taxon-name></italic> genome provides insights into chromosomal evolution, phylogenomics and high photosynthesis-related traits</article-title><source>Annals of Botany</source><pub-id pub-id-type="doi">10.1093/aob/mcae179</pub-id></element-citation></ref><ref id="B12405942"><element-citation xmlns:xlink="http://www.w3.org/1999/xlink" publication-type="article" xlink:type="simple"><person-group person-group-type="author"><name name-style="western"><surname>Lee</surname><given-names>P. L.M.</given-names></name><name name-style="western"><surname>Patel</surname><given-names>R. M.</given-names></name><name name-style="western"><surname>Conlan</surname><given-names>R. S.</given-names></name><name name-style="western"><surname>Wainwright</surname><given-names>S. J.</given-names></name><name name-style="western"><surname>Hipkin</surname><given-names>C. R.</given-names></name></person-group><year>2004</year><article-title>Comparison of genetic diversities in native and alien populations of Hoary mustard (<italic><tp:taxon-name><tp:taxon-name-part taxon-name-part-type="genus" reg="Hirschfeldia">Hirschfeldia</tp:taxon-name-part><tp:taxon-name-part taxon-name-part-type="species" reg="incana">incana</tp:taxon-name-part></tp:taxon-name></italic> [L.] Lagreze‐Fossat)</article-title><source>International Journal of Plant Sciences</source><volume>165</volume><issue>5</issue><fpage>833</fpage><lpage>843</lpage><uri xlink:type="simple">https://www.jstor.org/stable/10.1086/422043</uri><pub-id pub-id-type="doi">10.1086/422043</pub-id></element-citation></ref><ref id="B12389051"><element-citation xmlns:xlink="http://www.w3.org/1999/xlink" publication-type="article" xlink:type="simple"><person-group person-group-type="author"><name name-style="western"><surname>Darmency</surname><given-names>F.</given-names></name></person-group><year>2002</year><article-title>Mating system in <italic><tp:taxon-name><tp:taxon-name-part taxon-name-part-type="genus" reg="Hirschfeldia">Hirschfeldia</tp:taxon-name-part><tp:taxon-name-part taxon-name-part-type="species" reg="incana">incana</tp:taxon-name-part></tp:taxon-name></italic> and hybridization to oilseed rape</article-title><source>Weed Research</source><volume>40</volume><issue>2</issue><fpage>231</fpage><lpage>238</lpage><pub-id pub-id-type="doi">10.1046/j.1365-3180.2000.00186.x</pub-id></element-citation></ref></ref-list></tp:taxon-treatment>
