# Supplementary material for: The first checklist of alien vascular plants of Kyrgyzstan, with new records and critical evaluation of earlier data. Contribution 3
Source: Biodivers Data J. 2025 Mar 4;13:e145624. doi: 10.3897/BDJ.13.e145624 (PMC11897906; doi:10.3897/BDJ.13.e145624)
Supplement: XML Treatment for Mutarda arvensis [file BDJ.13.e145624-treatment5.xml]

<!DOCTYPE tp:taxon-treatment
  PUBLIC "-//TaxonX//DTD Taxonomic Treatment Publishing DTD v0 20100105//EN" "tax-treatment-NSO.dtd">
<tp:taxon-treatment xmlns:tp="http://www.plazi.org/taxpub"><tp:treatment-meta><mixed-citation publication-type="journal"><person-group><name><surname>Sennikov</surname><given-names>Alexander</given-names></name><name><surname>Lazkov</surname><given-names>Georgy</given-names></name><name><surname>German</surname><given-names>Dmitry A.</given-names></name></person-group><article-title>The first checklist of alien vascular plants of Kyrgyzstan, with new records and critical evaluation of earlier data. Contribution 3</article-title><source>Biodivers Data J</source><day>04</day><month>03</month><year>2025</year><volume>13</volume><pub-id pub-id-type="doi">10.3897/BDJ.13.e145624</pub-id></mixed-citation></tp:treatment-meta><tp:nomenclature><tp:taxon-name>
            <object-id xmlns:xlink="http://www.w3.org/1999/xlink" content-type="arpha" xlink:type="simple">A16527D9-0BBF-5289-A0BC-3A8592FDFB76</object-id>
            <tp:taxon-name-part taxon-name-part-type="genus">Mutarda</tp:taxon-name-part>
            <tp:taxon-name-part taxon-name-part-type="species">arvensis</tp:taxon-name-part>
            <object-id xmlns:xlink="http://www.w3.org/1999/xlink" xlink:type="simple" object-id-type="IPNI">urn:lsid:ipni.org:names:77313885-1</object-id>
          </tp:taxon-name><tp:taxon-authority>(L.) D.A.German, 2022</tp:taxon-authority><tp:nomenclature-citation-list><tp:nomenclature-citation><tp:taxon-name>
                <tp:taxon-name-part taxon-name-part-type="genus" reg="Mutarda"/>
                <tp:taxon-name-part taxon-name-part-type="species" reg="arvensis"/>
              </tp:taxon-name><comment><bold><italic><tp:taxon-name><tp:taxon-name-part taxon-name-part-type="genus" reg="Mutarda">Mutarda</tp:taxon-name-part><tp:taxon-name-part taxon-name-part-type="species" reg="arvensis">arvensis</tp:taxon-name-part></tp:taxon-name></italic></bold> (L.) D.A.German, Turczaninowia 25(2): 56 (2022) — <italic><tp:taxon-name><tp:taxon-name-part taxon-name-part-type="genus" reg="Rhamphospermum">Rhamphospermum</tp:taxon-name-part><tp:taxon-name-part taxon-name-part-type="species" reg="arvense">arvense</tp:taxon-name-part></tp:taxon-name></italic> (L.) Andrz. ex Besser, Enum. Pl.: 83 (1822) — <italic><tp:taxon-name><tp:taxon-name-part taxon-name-part-type="genus" reg="Sinapis">Sinapis</tp:taxon-name-part><tp:taxon-name-part taxon-name-part-type="species" reg="arvensis">arvensis</tp:taxon-name-part></tp:taxon-name></italic> L., Sp. Pl. 2: 668 (1753).</comment></tp:nomenclature-citation></tp:nomenclature-citation-list></tp:nomenclature><tp:treatment-sec sec-type="Distribution"><title>Distribution</title><sec sec-type="Native distribution"><title>Native distribution</title><p>From the species ecology and details of its distribution, we infer that the native distribution area of <italic><tp:taxon-name><tp:taxon-name-part taxon-name-part-type="genus" reg="Mutarda">Mutarda</tp:taxon-name-part><tp:taxon-name-part taxon-name-part-type="species" reg="arvensis">arvensis</tp:taxon-name-part></tp:taxon-name></italic> is the Mediterranean. Its eastern distribution limit is uncertain, but apparently does not include Turkmenistan, in which the species is considered exclusively alien and originally occurring as a segetal weed in irrigated places of lowlands and foothills (<xref ref-type="bibr" rid="B12367462">Nikitin and Geldykhanov 1988</xref>).</p></sec><sec sec-type="Secondary distribution"><title>Secondary distribution</title><p>Europe, temperate Asia, temperate Africa, temperate North and South America, non-desert Australia. It is found northwards as far as Iceland and the Faroes in the Arctic (<xref ref-type="bibr" rid="B12381525">Fogg 1950</xref>, <xref ref-type="bibr" rid="B12326576">Wasowicz et al. 2019</xref>). Common in North America (<xref ref-type="bibr" rid="B12407085">Rollins 1981</xref>).</p><p>The species is a common weed of many crops (<xref ref-type="bibr" rid="B12381512">Yarmolenko and Vasilczenko 1934</xref>) since the early periods of agriculture (<xref ref-type="bibr" rid="B12381525">Fogg 1950</xref>) and was recorded on traditional fields of bread crops and flax in Afghanistan (<xref ref-type="bibr" rid="B12437143">Vavilov and Bukinich 1929</xref>). Its high level of seed production and a good adaptation to arable lands brings its distribution to the limits of argicultural zone; its highest abundace is recorded in lowlands and on chernozem soils (<xref ref-type="bibr" rid="B12381512">Yarmolenko and Vasilczenko 1934</xref>), but the occurrence extends to the higher elevations with the cultivation of cereals (<xref ref-type="bibr" rid="B12381525">Fogg 1950</xref>). Its typical pathway of introduction is infestation of crop seeds and argicultural commodities (<xref ref-type="bibr" rid="B12381512">Yarmolenko and Vasilczenko 1934</xref>, <xref ref-type="bibr" rid="B12052793">Suominen 1979</xref>), making it commonly occurring also in waste and ruderal lands and along roadsides in populated places. This pathway is still active, although apparently decreasing because of the modern purification of grain crops (<xref ref-type="bibr" rid="B12436525">Vainorienė and Gudžinskas 2009</xref>). Due to its enormous seed deposit, the species commonly occurs on fallow fields, but disappears when the fields are turned into pastures (<xref ref-type="bibr" rid="B12381534">Chippindale and Milton 1934</xref>).</p></sec><sec sec-type="Distribution in Central Asia"><title>Distribution in Central Asia</title><p>The species occurs as a common alien plant in all the countries of Central Asia (<xref ref-type="bibr" rid="B12381512">Yarmolenko and Vasilczenko 1934</xref>, <xref ref-type="bibr" rid="B12381482">Kovalevskaya 1974</xref>). It occurs largely in agricultural areas, in the steppe zone in Kazakhstan and on irrigated lands in the mountains, largely avoiding deserts (Fig. <xref ref-type="fig" rid="F12381543">16</xref>) due to its rather high demand for water supply (<xref ref-type="bibr" rid="B12381512">Yarmolenko and Vasilczenko 1934</xref>).</p><p>The spread of <italic><tp:taxon-name><tp:taxon-name-part taxon-name-part-type="genus" reg="Mutarda">Mutarda</tp:taxon-name-part><tp:taxon-name-part taxon-name-part-type="species" reg="arvensis">arvensis</tp:taxon-name-part></tp:taxon-name></italic> to Central Asia has occurred in several major waves from different directions.</p><p><xref ref-type="bibr" rid="B12381582">Fedtschenko (1902)</xref>, when visited Samarqand immediately after the Russian conquest, collected the species around the city in 1869. In Uzbekistan, as well as elsewhere in the mountainous Central Asia, the species is an archaeophyte that had arrived with the introduction of agriculture in the Neolithic period and its population in the southern Central Asia was apparently self-sustainable in agricultural lands for a long time. During the Imperial and Soviet times, the development of extensive agricultural regions, which were largely specialised on cotton and grain production, resulted in the abundant occurrence of <italic><tp:taxon-name><tp:taxon-name-part taxon-name-part-type="genus" reg="Mutarda">Mutarda</tp:taxon-name-part><tp:taxon-name-part taxon-name-part-type="species" reg="arvensis">arvensis</tp:taxon-name-part></tp:taxon-name></italic> in southern Uzbekistan, south-western Tajikistan, Fergana Depression and northern Kyrgyzstan (Fig. <xref ref-type="fig" rid="F12381543">16</xref>).</p><p>Northern Kazakhstan, embracing the steppe areas of Central Asia, was a nomadic region, into which the species has arrived with the agriculture introduced by Russian settlers. <xref ref-type="bibr" rid="B12381601">Slovtsov (1897)</xref>, who travelled across Akmolinsk steppes (present-day Kökşetau District, Astana Region, Kazakhstan) in 1878, observed that permanent settlements with agricultural activities were few and belonged to Russian Cossacks who served as frontier guards along the Siberian frontier and in its foreposts since the second half of the 18<sup>th</sup> century; two early herbarium collections of the species from Kazakhstan (dated 1834 and 1878) originated from the Cossack settlements. In 20 years after this observation, northern Kazakhstan has been settled by many tens of thousands of Russian peasants, who established numerous villages and extended the cultivated lands, thus producing the second wave of the species invasion (<xref ref-type="bibr" rid="B12381618">Katanaev 1897</xref>). The third wave originated from the machinery-supported expansion of agriculture into the Asian part of the USSR (<xref ref-type="bibr" rid="B12386231">Katkoff 1950</xref>, <xref ref-type="bibr" rid="B12386396">Durgin 1962</xref>), which appeared in periods of the intensive ploughing up of previously uncultivated lands in Siberia and northern Kazakhstan in 1928-1940 and culminated with the Virgin Lands campaign of 1954-1963.</p><p>According to herbarium collections, in Central Asia, the species was found in connection with all kind of fields: wheat, barley, oat, flax, alfalfa, cotton, vegetable, beetroot. It was also found on city lawns and among ornamental plants.</p><p>The ruderal occurrence of <italic><tp:taxon-name><tp:taxon-name-part taxon-name-part-type="genus" reg="Mutarda">Mutarda</tp:taxon-name-part><tp:taxon-name-part taxon-name-part-type="species" reg="arvensis">arvensis</tp:taxon-name-part></tp:taxon-name></italic> in contemporary populated places of Central Asia is complementary to the other factors. Its origin comes partly from grain contamination, partly from the infestation of ornamental cultivation or greenery.</p><p>The major floristic sources reported that the species is commonly found in Central Asia as a field weed, on fallow fields, as a ruderal plant in populated places and along roadsides (<xref ref-type="bibr" rid="B12052944">Botschantzev and Vvedensky 1955</xref>, <xref ref-type="bibr" rid="B12336426">Nikitina 1955</xref>, <xref ref-type="bibr" rid="B12319552">Vasilieva 1961</xref>, <xref ref-type="bibr" rid="B12381482">Kovalevskaya 1974</xref>, <xref ref-type="bibr" rid="B12052931">Yunusov 1978</xref>). This information reflects its major role as a segetal weed and does not provide for its naturalisation in native habitats. According to more recent observations, <italic><tp:taxon-name><tp:taxon-name-part taxon-name-part-type="genus" reg="Mutarda">Mutarda</tp:taxon-name-part><tp:taxon-name-part taxon-name-part-type="species" reg="arvensis">arvensis</tp:taxon-name-part></tp:taxon-name></italic> has been repeatedly found as dispersed outside fields and ruderal places to the neighbouring riversides and ravines. These observations show the species capacity to establish in natural habitats, although to a limited extent.</p></sec><sec sec-type="Distribution in Kyrgyzstan"><title>Distribution in Kyrgyzstan</title><p>The species was found in all agricultural regions of the country (<xref ref-type="bibr" rid="B12336426">Nikitina 1955</xref>), but its current documentation is apparently deficient (Fig. <xref ref-type="fig" rid="F12381627">17</xref>).</p><p>According to the current record, <italic><tp:taxon-name><tp:taxon-name-part taxon-name-part-type="genus" reg="Mutarda">Mutarda</tp:taxon-name-part><tp:taxon-name-part taxon-name-part-type="species" reg="arvensis">arvensis</tp:taxon-name-part></tp:taxon-name></italic> was primarily collected from argicultural lands (Fig. <xref ref-type="fig" rid="F12384047">18</xref>) in northern and eastern Kyrgyzstan. It was observed in fields at elevations from 750 to 2150 m a.s.l., with the common presence in the high-elevated Northern and Eastern Tian-Shan, contrary to the statement of <xref ref-type="bibr" rid="B12381512">Yarmolenko and Vasilczenko (1934)</xref> that the species prefers elevations below 1000 m a.s.l.</p><p>Its major presence in the country is registered on agricultural lands and ruderal places, including roadsides. The species was also not uncommonly found in natural, though usually disturbed habitats, like gravelly riversides, clayey deserts and meadows. The most remarkable case of its dispersal was observed in the western spurs of the Kök-Shaal Range, Eastern Tian-Shan, close to the Chinese border, where the species was found in 1939 in an uninhabited ravine at an elevation of ca. 2900 m a.s.l. This occurrence demonstrates its potential dispersal to the remote wilderness with horse fodder, mostly composed of grain, which has been commonly taken by shepherds and mounted guards to the mountains and deserts.</p><p>Besides the extensive weedy distribution, <italic><tp:taxon-name><tp:taxon-name-part taxon-name-part-type="genus" reg="Mutarda">Mutarda</tp:taxon-name-part><tp:taxon-name-part taxon-name-part-type="species" reg="arvensis">arvensis</tp:taxon-name-part></tp:taxon-name></italic> has been cultivated for oil seed (<xref ref-type="bibr" rid="B12336426">Nikitina 1955</xref>). Its cultivation remains popular to date and accounts for a part of the alien occurrence, when the plants persist as ruderal or weedy leftovers of the former cultivation.</p></sec></tp:treatment-sec><tp:treatment-sec sec-type="Ecology"><title>Ecology</title><p>The species strongly prefers open habitats on clayey and calcareous substrates (<xref ref-type="bibr" rid="B12381525">Fogg 1950</xref>). It survives droughts on cultivated land, but avoids naturally arid habitats.</p></tp:treatment-sec><tp:treatment-sec sec-type="Biology"><title>Biology</title><p>Annual or winter annual with a slender taproot.</p><p>Cross- and self-pollination are combined to ensure stable seed set (<xref ref-type="bibr" rid="B12381525">Fogg 1950</xref>). The species has a high demand for water supply and may outcompete the crops for nutrients and water, thus reducing the yield severely or, in the worst cases, even completely (<xref ref-type="bibr" rid="B12382953">Zargar et al. 2021</xref>). Under favourable conditions, it may also outcompete other weeds (e.g. <xref ref-type="bibr" rid="B12382987">Alex (1970)</xref>). Seeds may remain viable when buried in soil and the plants re-appear when ploughing is resumed after at least 11 years (<xref ref-type="bibr" rid="B12381534">Chippindale and Milton 1934</xref>).</p></tp:treatment-sec><tp:treatment-sec sec-type="Notes"><title>Notes</title><p>The species shows a high variability in some conspicuous morphological characters (<xref ref-type="bibr" rid="B12381512">Yarmolenko and Vasilczenko 1934</xref>). Its leaves may be entire, lyrate or lyrately dissected. Pods may be glabrous (<tp:taxon-name><tp:taxon-name-part taxon-name-part-type="genus" reg="Mutarda">Mutarda</tp:taxon-name-part><tp:taxon-name-part taxon-name-part-type="species" reg="arvensis">arvensis</tp:taxon-name-part><tp:taxon-name-part taxon-name-part-type="infraspecific-rank">var.</tp:taxon-name-part><tp:taxon-name-part taxon-name-part-type="variety" reg="arvensis">arvensis</tp:taxon-name-part></tp:taxon-name>) or hairy (<tp:taxon-name><tp:taxon-name-part taxon-name-part-type="genus" reg="Mutarda">Mutarda</tp:taxon-name-part><tp:taxon-name-part taxon-name-part-type="species" reg="arvensis">arvensis</tp:taxon-name-part><tp:taxon-name-part taxon-name-part-type="infraspecific-rank">var.</tp:taxon-name-part><tp:taxon-name-part taxon-name-part-type="variety" reg="orientalis">orientalis</tp:taxon-name-part></tp:taxon-name> (L.) Sennikov, comb. nov. Basionym: <italic><tp:taxon-name><tp:taxon-name-part taxon-name-part-type="genus" reg="Sinapis">Sinapis</tp:taxon-name-part><tp:taxon-name-part taxon-name-part-type="species" reg="orientalis">orientalis</tp:taxon-name-part></tp:taxon-name></italic> L., Cent. Pl. I: 19 (1755); Fig. <xref ref-type="fig" rid="F12384045">19</xref>). This variability is largely infrapopulational and has no apparent geographical pattern.</p></tp:treatment-sec><tp:treatment-sec sec-type="Introduction to Kyrgyzstan"><title>Introduction to Kyrgyzstan</title><sec sec-type="Period of introduction"><title>Period of introduction</title><p>Archaeophyte.</p><p>From the archaeophyte status of the species in Central Asia, we infer its first appearance in the territory of Kyrgyzstan in pre-historic times, through the agriculture in the Ferghana Depression.</p></sec><sec sec-type="Pathways of introduction"><title>Pathways of introduction</title><p>Transport - Contaminant: Seed contaminant. Escape from confinement: Agriculture.</p><p><italic><tp:taxon-name><tp:taxon-name-part taxon-name-part-type="genus" reg="Mutarda">Mutarda</tp:taxon-name-part><tp:taxon-name-part taxon-name-part-type="species" reg="arvensis">arvensis</tp:taxon-name-part></tp:taxon-name></italic> is a common contaminant of grain, fodder and ornamental seed and its primary alien occurrence originated from cultivated lands. Crop trade and accompanying losses in transportation and discharge places account for the ruderal occurrence of the species.</p><p>The species cultivation for oil seed contributes to its alien occurrence.</p><p>The secondary dispersal is limited and occurs primarily by winds and water currents along rivers.</p></sec><sec sec-type="Source of introduction"><title>Source of introduction</title><p>Iran, with the development of the Neolithic agriculture. Eastern Europe, with modern crop cultivation. Other sources are possible with imported grain.</p></sec><sec sec-type="Invasion status"><title>Invasion status</title><p>Naturalised, not invasive. The species persists for uncertain time around the places of original introduction, intruding into neighbouring natural habitats, although its continuous presence in the territory may largely rely on the constant arrival of new diaspores through contaminated seed (like in the case of <italic><tp:taxon-name><tp:taxon-name-part taxon-name-part-type="genus" reg="Xanthium">Xanthium</tp:taxon-name-part><tp:taxon-name-part taxon-name-part-type="species" reg="strumarium">strumarium</tp:taxon-name-part></tp:taxon-name></italic>: <xref ref-type="bibr" rid="B12058795">Sennikov and Lazkov (2021)</xref>).</p></sec><sec sec-type="Evidence of impact"><title>Evidence of impact</title><p>Agriculture - major impact (noxious weed of all crops, in fields and gardens). Native ecosystems - moderate impact (occurring along streams and roadsides near populated places). Urban areas - moderate impact (ruderal occurrence).</p></sec><sec sec-type="Trend"><title>Trend</title><p>Stable (observed).</p></sec></tp:treatment-sec><tp:treatment-sec><!--Section generated to contain objects referenced in tp:taxon-treatment.--><fig id="F12381543" position="float" orientation="portrait"><object-id xmlns:xlink="http://www.w3.org/1999/xlink" content-type="arpha" xlink:type="simple">1E7E800C-9DDA-52D9-B552-64F18FCE3E4B</object-id><object-id xmlns:xlink="http://www.w3.org/1999/xlink" content-type="doi" xlink:type="simple">10.3897/BDJ.13.e145624.figure16</object-id><label>Figure 16.</label><caption><p>Recorded distribution of <italic><tp:taxon-name><tp:taxon-name-part taxon-name-part-type="genus" reg="Mutarda">Mutarda</tp:taxon-name-part><tp:taxon-name-part taxon-name-part-type="species" reg="arvensis">arvensis</tp:taxon-name-part></tp:taxon-name></italic> in Central Asia, according to herbarium specimens, documented observations and literature data (<xref ref-type="bibr" rid="B12052931">Yunusov 1978</xref>).</p></caption><graphic xmlns:xlink="http://www.w3.org/1999/xlink" xlink:href="bdj-13-e145624-g016.png" position="float" id="oo_1200070.png" orientation="portrait" xlink:type="simple"><uri content-type="original_file" xlink:type="simple">https://binary.pensoft.net/fig/1200070</uri></graphic></fig><fig id="F12381627" position="float" orientation="portrait"><object-id xmlns:xlink="http://www.w3.org/1999/xlink" content-type="arpha" xlink:type="simple">E972C794-B2F5-516A-8C52-58F6D4EFFCEC</object-id><object-id xmlns:xlink="http://www.w3.org/1999/xlink" content-type="doi" xlink:type="simple">10.3897/BDJ.13.e145624.figure17</object-id><label>Figure 17.</label><caption><p>Documented records of <italic><tp:taxon-name><tp:taxon-name-part taxon-name-part-type="genus" reg="Mutarda">Mutarda</tp:taxon-name-part><tp:taxon-name-part taxon-name-part-type="species" reg="arvensis">arvensis</tp:taxon-name-part></tp:taxon-name></italic> in Kyrgyzstan.</p></caption><graphic xmlns:xlink="http://www.w3.org/1999/xlink" xlink:href="bdj-13-e145624-g017.png" position="float" id="oo_1199353.png" orientation="portrait" xlink:type="simple"><uri content-type="original_file" xlink:type="simple">https://binary.pensoft.net/fig/1199353</uri></graphic></fig><fig id="F12384047" position="float" orientation="portrait"><object-id xmlns:xlink="http://www.w3.org/1999/xlink" content-type="arpha" xlink:type="simple">B512A79E-A010-5EFF-BAC4-2FC8AA668918</object-id><object-id xmlns:xlink="http://www.w3.org/1999/xlink" content-type="doi" xlink:type="simple">10.3897/BDJ.13.e145624.figure18</object-id><label>Figure 18.</label><caption><p>A wheat field with <italic><tp:taxon-name><tp:taxon-name-part taxon-name-part-type="genus" reg="Mutarda">Mutarda</tp:taxon-name-part><tp:taxon-name-part taxon-name-part-type="species" reg="arvensis">arvensis</tp:taxon-name-part></tp:taxon-name></italic> near Karkara, Ysyk-Köl Region, Kyrgyzstan (photo by G. Lazkov, 15 June 2013).</p></caption><graphic xmlns:xlink="http://www.w3.org/1999/xlink" xlink:href="bdj-13-e145624-g018.jpg" position="float" id="oo_1200680.JPG" orientation="portrait" xlink:type="simple"><uri content-type="original_file" xlink:type="simple">https://binary.pensoft.net/fig/1200680</uri></graphic></fig><fig id="F12384045" position="float" orientation="portrait"><object-id xmlns:xlink="http://www.w3.org/1999/xlink" content-type="arpha" xlink:type="simple">C07F1197-6EE7-5504-A8F6-CCAD73884271</object-id><object-id xmlns:xlink="http://www.w3.org/1999/xlink" content-type="doi" xlink:type="simple">10.3897/BDJ.13.e145624.figure19</object-id><label>Figure 19.</label><caption><p><tp:taxon-name><tp:taxon-name-part taxon-name-part-type="genus" reg="Mutarda">Mutarda</tp:taxon-name-part><tp:taxon-name-part taxon-name-part-type="species" reg="arvensis">arvensis</tp:taxon-name-part><tp:taxon-name-part taxon-name-part-type="infraspecific-rank">var.</tp:taxon-name-part><tp:taxon-name-part taxon-name-part-type="variety" reg="orientalis">orientalis</tp:taxon-name-part></tp:taxon-name> in a wheat field near Karkara, Ysyk-Köl Region, Kyrgyzstan (photo by G. Lazkov, 15 June 2013).</p></caption><graphic xmlns:xlink="http://www.w3.org/1999/xlink" xlink:href="bdj-13-e145624-g019.jpg" position="float" id="oo_1200676.jpg" orientation="portrait" xlink:type="simple"><uri content-type="original_file" xlink:type="simple">https://binary.pensoft.net/fig/1200676</uri></graphic></fig></tp:treatment-sec><ref-list><ref id="B12367462"><element-citation xmlns:xlink="http://www.w3.org/1999/xlink" publication-type="book" xlink:type="simple"><person-group person-group-type="author"><name name-style="western"><surname>Nikitin</surname><given-names>V. V.</given-names></name><name name-style="western"><surname>Geldykhanov</surname><given-names>A. M.</given-names></name></person-group><year>1988</year><source>Manual of vascular plants of Turkmenistan</source><publisher-name>Science Publishers</publisher-name><publisher-loc>Leningrad</publisher-loc><size units="page">680</size><comment content-type="language">Russian</comment><isbn>5-02-026594-2</isbn></element-citation></ref><ref id="B12381525"><element-citation xmlns:xlink="http://www.w3.org/1999/xlink" publication-type="article" xlink:type="simple"><person-group person-group-type="author"><name name-style="western"><surname>Fogg</surname><given-names>G. E.</given-names></name></person-group><year>1950</year><article-title>Biological flora of the British Isles: <italic><tp:taxon-name><tp:taxon-name-part taxon-name-part-type="genus" reg="Sinapis">Sinapis</tp:taxon-name-part><tp:taxon-name-part taxon-name-part-type="species" reg="arvensis">arvensis</tp:taxon-name-part></tp:taxon-name></italic> L.</article-title><source>Journal of Ecology</source><volume>38</volume><issue>2</issue><fpage>415</fpage><lpage>429</lpage><uri xlink:type="simple">https://www.jstor.org/stable/2256459</uri><pub-id pub-id-type="doi">10.2307/2256459</pub-id></element-citation></ref><ref id="B12326576"><element-citation xmlns:xlink="http://www.w3.org/1999/xlink" publication-type="article" xlink:type="simple"><person-group person-group-type="author"><name name-style="western"><surname>Wasowicz</surname><given-names>P.</given-names></name><name name-style="western"><surname>Sennikov</surname><given-names>A. N.</given-names></name><name name-style="western"><surname>Westergaard</surname><given-names>K. B.</given-names></name><name name-style="western"><surname>Spellman</surname><given-names>K.</given-names></name><name name-style="western"><surname>Carlson</surname><given-names>M.</given-names></name><name name-style="western"><surname>Gillespie</surname><given-names>L. J.</given-names></name><name name-style="western"><surname>Saarela</surname><given-names>J. M.</given-names></name><name name-style="western"><surname>Seefeldt</surname><given-names>S. S.</given-names></name><name name-style="western"><surname>Bennett</surname><given-names>B.</given-names></name><name name-style="western"><surname>Bay</surname><given-names>C.</given-names></name><name name-style="western"><surname>Ickert-Bond</surname><given-names>S.</given-names></name><name name-style="western"><surname>Väre</surname><given-names>H.</given-names></name></person-group><year>2019</year><article-title>Non-native vascular flora of the Arctic: Taxonomic richness, distribution and pathways</article-title><source>Ambio</source><volume>49</volume><issue>3</issue><fpage>693</fpage><lpage>703</lpage><pub-id pub-id-type="doi">10.1007/s13280-019-01296-6</pub-id></element-citation></ref><ref id="B12407085"><element-citation xmlns:xlink="http://www.w3.org/1999/xlink" publication-type="article" xlink:type="simple"><person-group person-group-type="author"><name name-style="western"><surname>Rollins</surname><given-names>R. C.</given-names></name></person-group><year>1981</year><article-title>Weeds of the <tp:taxon-name><tp:taxon-name-part taxon-name-part-type="family">Cruciferae</tp:taxon-name-part></tp:taxon-name> (<tp:taxon-name><tp:taxon-name-part taxon-name-part-type="family">Brassicaceae</tp:taxon-name-part></tp:taxon-name>) in North America</article-title><source>Journal of the Arnold Arboretum</source><volume>62</volume><issue>4</issue><fpage>517</fpage><lpage>540</lpage><uri xlink:type="simple">https://www.jstor.org/stable/43782098</uri><pub-id pub-id-type="doi">10.5962/p.185903</pub-id></element-citation></ref><ref id="B12381512"><element-citation xmlns:xlink="http://www.w3.org/1999/xlink" publication-type="chapter" xlink:type="simple"><person-group person-group-type="author"><name name-style="western"><surname>Yarmolenko</surname><given-names>A. V.</given-names></name><name name-style="western"><surname>Vasilczenko</surname><given-names>I. T.</given-names></name></person-group><year>1934</year><chapter-title>Cruciferae Juss.</chapter-title><person-group person-group-type="editor"><name name-style="western"><surname>Rozhevits</surname><given-names>R. Y.</given-names></name></person-group><source>Weedy plants of the USSR</source><volume>Vol. 3</volume><publisher-name>Academy of Sciences of the USSR</publisher-name><publisher-loc>Leningrad</publisher-loc><size units="page">24-107</size><comment content-type="language">Russian</comment></element-citation></ref><ref id="B12437143"><element-citation xmlns:xlink="http://www.w3.org/1999/xlink" publication-type="book" xlink:type="simple"><person-group person-group-type="author"><name name-style="western"><surname>Vavilov</surname><given-names>N. I.</given-names></name><name name-style="western"><surname>Bukinich</surname><given-names>D. D.</given-names></name></person-group><year>1929</year><source>Agricultural Afghanistan</source><publisher-name>Institute of Applied Botany</publisher-name><publisher-loc>Leningrad</publisher-loc><size units="page">533</size><comment content-type="language">Russian</comment></element-citation></ref><ref id="B12052793"><element-citation xmlns:xlink="http://www.w3.org/1999/xlink" publication-type="article" xlink:type="simple"><person-group person-group-type="author"><name name-style="western"><surname>Suominen</surname><given-names>J.</given-names></name></person-group><year>1979</year><article-title>The grain immigrant flora of Finland</article-title><source>Acta Botanica Fennica</source><volume>111</volume><fpage>1</fpage><lpage>108</lpage></element-citation></ref><ref id="B12436525"><element-citation xmlns:xlink="http://www.w3.org/1999/xlink" publication-type="article" xlink:type="simple"><person-group person-group-type="author"><name name-style="western"><surname>Vainorienė</surname><given-names>R.</given-names></name><name name-style="western"><surname>Gudžinskas</surname><given-names>Z.</given-names></name></person-group><year>2009</year><article-title>Diversity of wild plant seeds brought to Lithuania with imported grain</article-title><source>Botanica Lithuanica</source><volume>15</volume><fpage>237</fpage><lpage>244</lpage></element-citation></ref><ref id="B12381534"><element-citation xmlns:xlink="http://www.w3.org/1999/xlink" publication-type="article" xlink:type="simple"><person-group person-group-type="author"><name name-style="western"><surname>Chippindale</surname><given-names>H. G.</given-names></name><name name-style="western"><surname>Milton</surname><given-names>W. E.J.</given-names></name></person-group><year>1934</year><article-title>On the viable seeds present in the soil beneath pastures</article-title><source>Journal of Ecology</source><volume>22</volume><issue>2</issue><fpage>508</fpage><lpage>531</lpage><uri xlink:type="simple">https://www.jstor.org/stable/2256187</uri><pub-id pub-id-type="doi">10.2307/2256187</pub-id></element-citation></ref><ref id="B12381482"><element-citation xmlns:xlink="http://www.w3.org/1999/xlink" publication-type="chapter" xlink:type="simple"><person-group person-group-type="author"><name name-style="western"><surname>Kovalevskaya</surname><given-names>S. S.</given-names></name></person-group><year>1974</year><chapter-title><italic>Sinapis</italic> L., <italic>Crambe</italic> L.</chapter-title><person-group person-group-type="editor"><name name-style="western"><surname>Pakhomova</surname><given-names>M. G.</given-names></name></person-group><source>Manual of vascular plants of Central Asia</source><volume>Vol. 4</volume><publisher-name>Science Publishers</publisher-name><publisher-loc>Tashkent</publisher-loc><size units="page">182-186</size><comment content-type="language">Russian</comment></element-citation></ref><ref id="B12052931"><element-citation xmlns:xlink="http://www.w3.org/1999/xlink" publication-type="chapter" xlink:type="simple"><person-group person-group-type="author"><name name-style="western"><surname>Yunusov</surname><given-names>S. Y.</given-names></name></person-group><year>1978</year><chapter-title><italic>Sisymbrium</italic> L., <italic>Armoracia</italic> Gaertn., <italic>Sinapis</italic> L.</chapter-title><person-group person-group-type="editor"><name name-style="western"><surname>Ovchinnikov</surname><given-names>P. N.</given-names></name></person-group><source>Flora of the Tajik SSR</source><volume>Vol. 5</volume><publisher-name>Science Publishers</publisher-name><publisher-loc>Leningrad</publisher-loc><size units="page">24-30, 74, 217-218</size><comment content-type="language">Russian</comment></element-citation></ref><ref id="B12381582"><element-citation xmlns:xlink="http://www.w3.org/1999/xlink" publication-type="article" xlink:type="simple"><person-group person-group-type="author"><name name-style="western"><surname>Fedtschenko</surname><given-names>O. A.</given-names></name></person-group><year>1902</year><article-title>List of plants collected in Turkestan in 1869, 1870 and 1871 years</article-title><source>Izvestiya Imperatorskogo Obshchestva Lyubitelei Estestvoznaniya, Antropologii i Etnografii</source><volume>103</volume><fpage>1</fpage><lpage>183</lpage><comment content-type="language">Russian</comment></element-citation></ref><ref id="B12381601"><element-citation xmlns:xlink="http://www.w3.org/1999/xlink" publication-type="article" xlink:type="simple"><person-group person-group-type="author"><name name-style="western"><surname>Slovtsov</surname><given-names>I.</given-names></name></person-group><year>1897</year><article-title>Diaries, kept during the travel to Kokchetav District, Akmolinsk Region, in 1878</article-title><source>Zapiski Zapadnosibirskogo Otdela Inperatorskogo Russkogo Geograficheskogo Obschestva</source><volume>21</volume><fpage>1</fpage><lpage>187</lpage><comment content-type="language">Russian</comment><uri xlink:type="simple">https://elib.rgo.ru/handle/123456789/213459</uri></element-citation></ref><ref id="B12381618"><element-citation xmlns:xlink="http://www.w3.org/1999/xlink" publication-type="article" xlink:type="simple"><person-group person-group-type="author"><name name-style="western"><surname>Katanaev</surname><given-names>G. E.</given-names></name></person-group><year>1897</year><article-title>Diaries, kept during the travel to Kokchetav District, Akmolinsk Region, in 1878, by I. Slovtsov</article-title><source>Zapiski Zapadnosibirskogo Otdela Inperatorskogo Russkogo Geograficheskogo Obschestva</source><volume>21</volume><fpage>1</fpage><lpage>198</lpage><comment content-type="language">Russian</comment><uri xlink:type="simple">https://elib.rgo.ru/handle/123456789/213459</uri></element-citation></ref><ref id="B12386231"><element-citation xmlns:xlink="http://www.w3.org/1999/xlink" publication-type="article" xlink:type="simple"><person-group person-group-type="author"><name name-style="western"><surname>Katkoff</surname><given-names>V.</given-names></name></person-group><year>1950</year><article-title>Soviet Grain Production: 1940-1950</article-title><source>Land Economics</source><volume>26</volume><issue>3</issue><fpage>207</fpage><lpage>221</lpage><uri xlink:type="simple">https://www.jstor.org/stable/3159589</uri><pub-id pub-id-type="doi">10.2307/3159589</pub-id></element-citation></ref><ref id="B12386396"><element-citation xmlns:xlink="http://www.w3.org/1999/xlink" publication-type="article" xlink:type="simple"><person-group person-group-type="author"><name name-style="western"><surname>Durgin</surname><given-names>F. A.</given-names></name></person-group><year>1962</year><article-title>The Virgin lands programme 1954–1960</article-title><source>Soviet Studies</source><volume>13</volume><issue>3</issue><fpage>255</fpage><lpage>280</lpage><pub-id pub-id-type="doi">10.1080/09668136208410287</pub-id></element-citation></ref><ref id="B12052944"><element-citation xmlns:xlink="http://www.w3.org/1999/xlink" publication-type="chapter" xlink:type="simple"><person-group person-group-type="author"><name name-style="western"><surname>Botschantzev</surname><given-names>V. P.</given-names></name><name name-style="western"><surname>Vvedensky</surname><given-names>A. I.</given-names></name></person-group><year>1955</year><chapter-title>Cruciferae</chapter-title><person-group person-group-type="editor"><name name-style="western"><surname>Vvedensky</surname><given-names>A. I.</given-names></name></person-group><source>Flora of Uzbekistan</source><volume>Vol. 3</volume><publisher-name>Academy of Sciences of the Uzbek SSR</publisher-name><publisher-loc>Tashkent</publisher-loc><size units="page">65-221</size><comment content-type="language">Russian</comment></element-citation></ref><ref id="B12336426"><element-citation xmlns:xlink="http://www.w3.org/1999/xlink" publication-type="chapter" xlink:type="simple"><person-group person-group-type="author"><name name-style="western"><surname>Nikitina</surname><given-names>E. V.</given-names></name></person-group><year>1955</year><chapter-title><italic>Armoracia</italic> Gaertn., <italic>Sinapis</italic> L.</chapter-title><person-group person-group-type="editor"><name name-style="western"><surname>Vvedensky</surname><given-names>A. I.</given-names></name></person-group><source>Flora of the Kirghizian SSR</source><volume>Vol. 6</volume><publisher-name>Academy of Sciences of the Kirghizian SSR</publisher-name><publisher-loc>Frunze</publisher-loc><size units="page">179-179, 259-260</size><comment content-type="language">Russian</comment></element-citation></ref><ref id="B12319552"><element-citation xmlns:xlink="http://www.w3.org/1999/xlink" publication-type="chapter" xlink:type="simple"><person-group person-group-type="author"><name name-style="western"><surname>Vasilieva</surname><given-names>A. N.</given-names></name></person-group><year>1961</year><chapter-title>Cruciferae Juss.</chapter-title><person-group person-group-type="editor"><name name-style="western"><surname>Pavlov</surname><given-names>N. V.</given-names></name></person-group><source>Flora of Kazakhstan</source><volume>Vol. 4</volume><publisher-name>Academy of Sciences of the Kazakh SSR</publisher-name><publisher-loc>Alma-Ata</publisher-loc><size units="page">171–339</size><comment content-type="language">Russian</comment></element-citation></ref><ref id="B12382953"><element-citation xmlns:xlink="http://www.w3.org/1999/xlink" publication-type="article" xlink:type="simple"><person-group person-group-type="author"><name name-style="western"><surname>Zargar</surname><given-names>M.</given-names></name><name name-style="western"><surname>Kavhiza</surname><given-names>N. J.</given-names></name><name name-style="western"><surname>Bayat</surname><given-names>M.</given-names></name><name name-style="western"><surname>Pakina</surname><given-names>E.</given-names></name></person-group><year>2021</year><article-title>Wild Mustard (<italic><tp:taxon-name><tp:taxon-name-part taxon-name-part-type="genus" reg="Sinapis">Sinapis</tp:taxon-name-part><tp:taxon-name-part taxon-name-part-type="species" reg="arvensis">arvensis</tp:taxon-name-part></tp:taxon-name></italic>) competition and control in rain-fed spring wheat (<italic><tp:taxon-name><tp:taxon-name-part taxon-name-part-type="genus" reg="Triticum">Triticum</tp:taxon-name-part><tp:taxon-name-part taxon-name-part-type="species" reg="aestivum">aestivum</tp:taxon-name-part></tp:taxon-name></italic> L.)</article-title><source>Agronomy</source><volume>11</volume><issue>11</issue><pub-id pub-id-type="doi">10.3390/agronomy11112306</pub-id></element-citation></ref><ref id="B12382987"><element-citation xmlns:xlink="http://www.w3.org/1999/xlink" publication-type="article" xlink:type="simple"><person-group person-group-type="author"><name name-style="western"><surname>Alex</surname><given-names>J. F.</given-names></name></person-group><year>1970</year><article-title>Competition of <italic><tp:taxon-name><tp:taxon-name-part taxon-name-part-type="genus" reg="Saponaria">Saponaria</tp:taxon-name-part><tp:taxon-name-part taxon-name-part-type="species" reg="vaccaria">vaccaria</tp:taxon-name-part></tp:taxon-name></italic> and <italic><tp:taxon-name><tp:taxon-name-part taxon-name-part-type="genus" reg="Sinapis">Sinapis</tp:taxon-name-part><tp:taxon-name-part taxon-name-part-type="species" reg="arvensis">arvensis</tp:taxon-name-part></tp:taxon-name></italic> in wheat</article-title><source>Canadian Journal of Plant Science</source><volume>50</volume><issue>4</issue><fpage>379</fpage><lpage>388</lpage><pub-id pub-id-type="doi">10.4141/cjps70-072</pub-id></element-citation></ref><ref id="B12058795"><element-citation xmlns:xlink="http://www.w3.org/1999/xlink" publication-type="article" xlink:type="simple"><person-group person-group-type="author"><name name-style="western"><surname>Sennikov</surname><given-names>A. N.</given-names></name><name name-style="western"><surname>Lazkov</surname><given-names>G. A.</given-names></name></person-group><year>2021</year><article-title>The first checklist of alien vascular plants of Kyrgyzstan, with new records and critical evaluation of earlier data. Contribution 1</article-title><source>Biodiversity Data Journal</source><volume>9</volume><pub-id pub-id-type="doi">10.3897/bdj.9.e75590</pub-id></element-citation></ref></ref-list></tp:taxon-treatment>
