# Supplementary material for: The first checklist of alien vascular plants of Kyrgyzstan, with new records and critical evaluation of earlier data. Contribution 3
Source: Biodivers Data J. 2025 Mar 4;13:e145624. doi: 10.3897/BDJ.13.e145624 (PMC11897906; doi:10.3897/BDJ.13.e145624)
Supplement: XML Treatment for Rorippa austriaca [file BDJ.13.e145624-treatment6.xml]

<!DOCTYPE tp:taxon-treatment
  PUBLIC "-//TaxonX//DTD Taxonomic Treatment Publishing DTD v0 20100105//EN" "tax-treatment-NSO.dtd">
<tp:taxon-treatment xmlns:tp="http://www.plazi.org/taxpub"><tp:treatment-meta><mixed-citation publication-type="journal"><person-group><name><surname>Sennikov</surname><given-names>Alexander</given-names></name><name><surname>Lazkov</surname><given-names>Georgy</given-names></name><name><surname>German</surname><given-names>Dmitry A.</given-names></name></person-group><article-title>The first checklist of alien vascular plants of Kyrgyzstan, with new records and critical evaluation of earlier data. Contribution 3</article-title><source>Biodivers Data J</source><day>04</day><month>03</month><year>2025</year><volume>13</volume><pub-id pub-id-type="doi">10.3897/BDJ.13.e145624</pub-id></mixed-citation></tp:treatment-meta><tp:nomenclature><tp:taxon-name>
            <object-id xmlns:xlink="http://www.w3.org/1999/xlink" content-type="arpha" xlink:type="simple">CFFEC363-EE58-57D7-B4E2-4210E2A15B4B</object-id>
            <tp:taxon-name-part taxon-name-part-type="genus">Rorippa</tp:taxon-name-part>
            <tp:taxon-name-part taxon-name-part-type="species">austriaca</tp:taxon-name-part>
            <object-id xmlns:xlink="http://www.w3.org/1999/xlink" xlink:type="simple" object-id-type="IPNI">urn:lsid:ipni.org:names:288628-1</object-id>
          </tp:taxon-name><tp:taxon-authority>(Crantz) Besser, 1822</tp:taxon-authority><tp:nomenclature-citation-list><tp:nomenclature-citation><tp:taxon-name>
                <tp:taxon-name-part taxon-name-part-type="genus" reg="Rorippa"/>
                <tp:taxon-name-part taxon-name-part-type="species" reg="austriaca"/>
              </tp:taxon-name><comment><bold><italic><tp:taxon-name><tp:taxon-name-part taxon-name-part-type="genus" reg="Rorippa">Rorippa</tp:taxon-name-part><tp:taxon-name-part taxon-name-part-type="species" reg="austriaca">austriaca</tp:taxon-name-part></tp:taxon-name></italic></bold> (Crantz) Besser, Enum. Pl. Volh.: 103 (1822) — <italic><tp:taxon-name><tp:taxon-name-part taxon-name-part-type="genus" reg="Nasturtium">Nasturtium</tp:taxon-name-part><tp:taxon-name-part taxon-name-part-type="species" reg="austriacum">austriacum</tp:taxon-name-part></tp:taxon-name></italic> Crantz, Stirp. Austr. Fasc. 1: 15 (1762).</comment></tp:nomenclature-citation></tp:nomenclature-citation-list></tp:nomenclature><tp:treatment-sec sec-type="Distribution"><title>Distribution</title><sec sec-type="Native distribution"><title>Native distribution</title><p>Central, Eastern and South-Eastern Europe (including the zones of deciduous forest, forest steppe and steppe: <xref ref-type="bibr" rid="B12319543">Jonsell (1973)</xref>), Asia Minor, Caucasus, Western Siberia (adjacent to Europe), Central Asia (north-western Kazakhstan).</p></sec><sec sec-type="Secondary distribution"><title>Secondary distribution</title><p>Western and Northern Europe, southern Siberia, Central Asia (mountains), East Asia, North America.</p></sec><sec sec-type="Distribution in Central Asia"><title>Distribution in Central Asia</title><p>Kazakhstan, Kyrgyzstan, Tajikistan, Uzbekistan. The distribution is mapped on the basis of herbarium specimens and published observations (Fig. <xref ref-type="fig" rid="F12320221">20</xref>).</p><p>In Central Asia, the species was first recorded as alien in Tajikistan, where a small, but established population was found in Dushanbe by <xref ref-type="bibr" rid="B12319516">Dorofeev (1984)</xref>. The population, recorded in 1982 in the botanical garden of the Institute of Botany, Academy of Sciences, was found along an irrigation ditch; its age was estimated below 10 years.</p><p>In Kyrgyzstan, the species was found for the first and only time in Bishkek, as a weed of ornamental cultivation in 2009 (<xref ref-type="bibr" rid="B12319525">Lazkov et al. 2011</xref>).</p><p>In Uzbekistan, it was first found on a ruderal lawn in Tashkent in 1992 (<xref ref-type="bibr" rid="B12319534">German et al. 2013</xref>). Its continuous occurrence on city lawns has been subsequently confirmed in 2015 (<xref ref-type="bibr" rid="B12058696">Plantarium 2024</xref>).</p><p>In Kazakhstan, the species is native in the steppe zone of the north-western regions of the country (<xref ref-type="bibr" rid="B12319552">Vasilieva 1961</xref>, <xref ref-type="bibr" rid="B12319543">Jonsell 1973</xref>); its easternmost limit coincides with the Mūğaljar Mts. (the southern extension of the Urals). As an alien, it was recorded once (Fig. <xref ref-type="fig" rid="F12320223">21</xref>) from a lawn in Şymkent Town in 2023 (<xref ref-type="bibr" rid="B12319565">Ebel et al. 2024</xref>).</p></sec><sec sec-type="Distribution in Kyrgyzstan"><title>Distribution in Kyrgyzstan</title><p>Northern Tian-Shan (Fig. <xref ref-type="fig" rid="F12320219">22</xref>).</p><p><italic><tp:taxon-name><tp:taxon-name-part taxon-name-part-type="genus" reg="Rorippa">Rorippa</tp:taxon-name-part><tp:taxon-name-part taxon-name-part-type="species" reg="austriaca">austriaca</tp:taxon-name-part></tp:taxon-name></italic> was found in Bishkek in 2009, recorded on a "lawn" (actually, among ornamental roses in block planting) in front of the main building of the Academy of Sciences in Bishkek (<xref ref-type="bibr" rid="B12319525">Lazkov et al. 2011</xref>).</p></sec></tp:treatment-sec><tp:treatment-sec sec-type="Ecology"><title>Ecology</title><p>In the native distribution area, the species occurs in meadow and forb steppes, along watercourses or in temporarily inundated places. In the secondary distribution area, it is found on cultivated lands, in ruderal places and on roadsides, usually in connection with a good water supply.</p></tp:treatment-sec><tp:treatment-sec sec-type="Biology"><title>Biology</title><p>Perennial, with short thickened rhizomes.</p></tp:treatment-sec><tp:treatment-sec sec-type="Introduction to Kyrgyzstan"><title>Introduction to Kyrgyzstan</title><sec sec-type="Period of introduction"><title>Period of introduction</title><p>Neophyte.</p><p>As evident from the first records in Tajikistan and Uzbekistan, the introduction of <italic><tp:taxon-name><tp:taxon-name-part taxon-name-part-type="genus" reg="Rorippa">Rorippa</tp:taxon-name-part><tp:taxon-name-part taxon-name-part-type="species" reg="austriaca">austriaca</tp:taxon-name-part></tp:taxon-name></italic> to Central Asia has started in the late 1970s - early 1980s (<xref ref-type="bibr" rid="B12319516">Dorofeev 1984</xref>, <xref ref-type="bibr" rid="B12319534">German et al. 2013</xref>). The first observation of this species in Kyrgyzstan was dated by the post-Soviet period, by 2009 (<xref ref-type="bibr" rid="B12319525">Lazkov et al. 2011</xref>), but the actual introduction period may have started slightly earlier.</p></sec><sec sec-type="Pathways of introduction"><title>Pathways of introduction</title><p>Transport – Contaminant: Contaminant nursery material.</p><p>All observations in Central Asia have been made on cultivated lawns or flower beds (<xref ref-type="bibr" rid="B12319516">Dorofeev 1984</xref>, <xref ref-type="bibr" rid="B12319525">Lazkov et al. 2011</xref>, <xref ref-type="bibr" rid="B12319534">German et al. 2013</xref>, <xref ref-type="bibr" rid="B12319565">Ebel et al. 2024</xref>). These observations strongly indicate that the species was introduced with contaminated garden soil, transported with planting material and with contaminated seeds.</p><p>The species has a potential to spread along irrigation ditches, but no secondary dispersal has been observed in Kyrgyzstan.</p></sec><sec sec-type="Source of introduction"><title>Source of introduction</title><p>Introduced with ornamental plants via East European and then international nurseries.</p></sec><sec sec-type="Invasion status"><title>Invasion status</title><p>Casual (ephemeral, extinct).</p><p>The only population registered in 2009 was ephemerous; it has been removed by management soon thereafter (Lazkov, pers. obs.). Further records are expected elsewhere and in the future, but not observed, likely due to the shortage of botanical observations.</p></sec><sec sec-type="Evidence of impact"><title>Evidence of impact</title><p>Agriculture - minor impact (minor garden weed of infrequent occurrence). Native ecosystems - no impact (restricted to agricultural and urbanised areas). Urban areas - minor impact (rarely occurs in recreation places).</p></sec><sec sec-type="Trend"><title>Trend</title><p>Unknown, but no apparent increase observed.</p></sec></tp:treatment-sec><tp:treatment-sec><!--Section generated to contain objects referenced in tp:taxon-treatment.--><fig id="F12320221" position="float" orientation="portrait"><object-id xmlns:xlink="http://www.w3.org/1999/xlink" content-type="arpha" xlink:type="simple">AFA3C4A3-DBB6-5D83-87B8-CE46D05F03ED</object-id><object-id xmlns:xlink="http://www.w3.org/1999/xlink" content-type="doi" xlink:type="simple">10.3897/BDJ.13.e145624.figure20</object-id><label>Figure 20.</label><caption><p>Native and alien occurrence of <italic><tp:taxon-name><tp:taxon-name-part taxon-name-part-type="genus" reg="Rorippa">Rorippa</tp:taxon-name-part><tp:taxon-name-part taxon-name-part-type="species" reg="austriaca">austriaca</tp:taxon-name-part></tp:taxon-name></italic> in Central Asia according to herbarium specimens examined and documented observations (<xref ref-type="bibr" rid="B12058688">iNaturalist 2024</xref>, <xref ref-type="bibr" rid="B12058696">Plantarium 2024</xref>).</p></caption><graphic xmlns:xlink="http://www.w3.org/1999/xlink" xlink:href="bdj-13-e145624-g020.png" position="float" id="oo_1189831.png" orientation="portrait" xlink:type="simple"><uri content-type="original_file" xlink:type="simple">https://binary.pensoft.net/fig/1189831</uri></graphic></fig><fig id="F12320223" position="float" orientation="portrait"><object-id xmlns:xlink="http://www.w3.org/1999/xlink" content-type="arpha" xlink:type="simple">596CF812-1483-5C56-9A65-703B69BC8E02</object-id><object-id xmlns:xlink="http://www.w3.org/1999/xlink" content-type="doi" xlink:type="simple">10.3897/BDJ.13.e145624.figure21</object-id><label>Figure 21.</label><caption><p>A stand of <italic><tp:taxon-name><tp:taxon-name-part taxon-name-part-type="genus" reg="Rorippa">Rorippa</tp:taxon-name-part><tp:taxon-name-part taxon-name-part-type="species" reg="austriaca">austriaca</tp:taxon-name-part></tp:taxon-name></italic> on a lawn in Şymkent, Kazakhstan (photo by A. Ebel, 15 May 2023). Source: https://www.inaturalist.org/observations/247918250 (<xref ref-type="bibr" rid="B12058688">iNaturalist 2024</xref>).</p></caption><graphic xmlns:xlink="http://www.w3.org/1999/xlink" xlink:href="bdj-13-e145624-g021.jpg" position="float" id="oo_1189080.jpg" orientation="portrait" xlink:type="simple"><uri content-type="original_file" xlink:type="simple">https://binary.pensoft.net/fig/1189080</uri></graphic></fig><fig id="F12320219" position="float" orientation="portrait"><object-id xmlns:xlink="http://www.w3.org/1999/xlink" content-type="arpha" xlink:type="simple">45621096-C11C-5166-A0EE-D9EE47C1B85C</object-id><object-id xmlns:xlink="http://www.w3.org/1999/xlink" content-type="doi" xlink:type="simple">10.3897/BDJ.13.e145624.figure22</object-id><label>Figure 22.</label><caption><p>The record of <italic><tp:taxon-name><tp:taxon-name-part taxon-name-part-type="genus" reg="Rorippa">Rorippa</tp:taxon-name-part><tp:taxon-name-part taxon-name-part-type="species" reg="austriaca">austriaca</tp:taxon-name-part></tp:taxon-name></italic> in Kyrgyzstan.</p></caption><graphic xmlns:xlink="http://www.w3.org/1999/xlink" xlink:href="bdj-13-e145624-g022.png" position="float" id="oo_1189076.png" orientation="portrait" xlink:type="simple"><uri content-type="original_file" xlink:type="simple">https://binary.pensoft.net/fig/1189076</uri></graphic></fig></tp:treatment-sec><ref-list><ref id="B12319543"><element-citation xmlns:xlink="http://www.w3.org/1999/xlink" publication-type="article" xlink:type="simple"><person-group person-group-type="author"><name name-style="western"><surname>Jonsell</surname><given-names>B.</given-names></name></person-group><year>1973</year><article-title>Taxonomy and distribution of <italic><tp:taxon-name><tp:taxon-name-part taxon-name-part-type="genus" reg="Rorippa">Rorippa</tp:taxon-name-part></tp:taxon-name></italic> (<tp:taxon-name><tp:taxon-name-part taxon-name-part-type="family">Cruciferae</tp:taxon-name-part></tp:taxon-name>) in the Southern U.S.S.R.</article-title><source>Svensk Botanisk Tidskrift</source><volume>67</volume><fpage>281</fpage><lpage>302</lpage></element-citation></ref><ref id="B12058688"><element-citation xmlns:xlink="http://www.w3.org/1999/xlink" publication-type="website" xlink:type="simple"><person-group person-group-type="author"><name name-style="western"><surname>iNaturalist</surname></name></person-group><article-title>iNaturalist research-grade observations. The Global Biodiversity Information Facility</article-title><pub-id pub-id-type="doi">10.15468/dl.nprt7z</pub-id><date-in-citation content-type="access-date">2024-09-01T00:57:04+00:00</date-in-citation></element-citation></ref><ref id="B12058696"><element-citation xmlns:xlink="http://www.w3.org/1999/xlink" publication-type="website" xlink:type="simple"><person-group person-group-type="author"><name name-style="western"><surname>Plantarium</surname></name></person-group><article-title>Plants and lichens of Russia and neighboring countries: open online galleries and plant identification guide</article-title><uri xlink:type="simple">https://www.plantarium.ru/lang/en.html</uri><date-in-citation content-type="access-date">2024-09-01T00:57:04+00:00</date-in-citation></element-citation></ref><ref id="B12319516"><element-citation xmlns:xlink="http://www.w3.org/1999/xlink" publication-type="article" xlink:type="simple"><person-group person-group-type="author"><name name-style="western"><surname>Dorofeev</surname><given-names>V. I.</given-names></name></person-group><year>1984</year><article-title>Two species of <italic><tp:taxon-name><tp:taxon-name-part taxon-name-part-type="genus" reg="Rorippa">Rorippa</tp:taxon-name-part></tp:taxon-name></italic> (<tp:taxon-name><tp:taxon-name-part taxon-name-part-type="family">Brassicaceae</tp:taxon-name-part></tp:taxon-name>) new to Tajikistan</article-title><source>Botanicheskii Zhurnal (Leningrad)</source><volume>69</volume><issue>8</issue><fpage>1105</fpage><lpage>1105</lpage><comment content-type="language">Russian</comment></element-citation></ref><ref id="B12319525"><element-citation xmlns:xlink="http://www.w3.org/1999/xlink" publication-type="article" xlink:type="simple"><person-group person-group-type="author"><name name-style="western"><surname>Lazkov</surname><given-names>G. A.</given-names></name><name name-style="western"><surname>Sennikov</surname><given-names>A. N.</given-names></name><name name-style="western"><surname>Tojibaev</surname><given-names>K.</given-names></name><name name-style="western"><surname>Sultanova</surname><given-names>B.</given-names></name></person-group><year>2011</year><article-title>New and rare alien plants from Kyrgyzstan and Uzbekistan</article-title><source>Novitates Systematicae Plantarum Vascularium</source><volume>42</volume><fpage>226</fpage><lpage>231</lpage><comment content-type="language">Russian</comment><pub-id pub-id-type="doi">10.31111/novitates/2011.42.226</pub-id></element-citation></ref><ref id="B12319534"><element-citation xmlns:xlink="http://www.w3.org/1999/xlink" publication-type="article" xlink:type="simple"><person-group person-group-type="author"><name name-style="western"><surname>German</surname><given-names>D. A.</given-names></name><name name-style="western"><surname>Lazkov</surname><given-names>G. A.</given-names></name><name name-style="western"><surname>Tojibaev</surname><given-names>K.</given-names></name><name name-style="western"><surname>Neveraev</surname><given-names>U.</given-names></name></person-group><year>2013</year><article-title>New data on the diversity and distribution of <tp:taxon-name><tp:taxon-name-part taxon-name-part-type="family">Cruciferae</tp:taxon-name-part></tp:taxon-name> in Kyrgyzstan and Uzbekistan</article-title><source>Botanicheskii Zhurnal (Saint Petersburg)</source><volume>98</volume><issue>9</issue><fpage>1166</fpage><lpage>1175</lpage><comment content-type="language">Russian</comment></element-citation></ref><ref id="B12319552"><element-citation xmlns:xlink="http://www.w3.org/1999/xlink" publication-type="chapter" xlink:type="simple"><person-group person-group-type="author"><name name-style="western"><surname>Vasilieva</surname><given-names>A. N.</given-names></name></person-group><year>1961</year><chapter-title>Cruciferae Juss.</chapter-title><person-group person-group-type="editor"><name name-style="western"><surname>Pavlov</surname><given-names>N. V.</given-names></name></person-group><source>Flora of Kazakhstan</source><volume>Vol. 4</volume><publisher-name>Academy of Sciences of the Kazakh SSR</publisher-name><publisher-loc>Alma-Ata</publisher-loc><size units="page">171–339</size><comment content-type="language">Russian</comment></element-citation></ref><ref id="B12319565"><element-citation xmlns:xlink="http://www.w3.org/1999/xlink" publication-type="article" xlink:type="simple"><person-group person-group-type="author"><name name-style="western"><surname>Ebel</surname><given-names>A. L.</given-names></name><name name-style="western"><surname>Kupriyanov</surname><given-names>A. N.</given-names></name><name name-style="western"><surname>Khrustaleva</surname><given-names>I. A.</given-names></name></person-group><year>2024</year><article-title>Contribution to the flora of Southern Kazakhstan (alien plants)</article-title><source>Sistematiceskie zametki po materialam gerbaria imeni P.N. Krylova Tomskogo gosudarstvennogo universiteta</source><volume>129</volume><fpage>3</fpage><lpage>8</lpage><comment content-type="language">Russian</comment><pub-id pub-id-type="doi">10.17223/20764103.129.1</pub-id></element-citation></ref></ref-list></tp:taxon-treatment>
