# Supplementary material for: The first checklist of alien vascular plants of Kyrgyzstan, with new records and critical evaluation of earlier data. Contribution 3
Source: Biodivers Data J. 2025 Mar 4;13:e145624. doi: 10.3897/BDJ.13.e145624 (PMC11897906; doi:10.3897/BDJ.13.e145624)
Supplement: XML Treatment for Rorippa sylvestris [file BDJ.13.e145624-treatment7.xml]

<!DOCTYPE tp:taxon-treatment
  PUBLIC "-//TaxonX//DTD Taxonomic Treatment Publishing DTD v0 20100105//EN" "tax-treatment-NSO.dtd">
<tp:taxon-treatment xmlns:tp="http://www.plazi.org/taxpub"><tp:treatment-meta><mixed-citation publication-type="journal"><person-group><name><surname>Sennikov</surname><given-names>Alexander</given-names></name><name><surname>Lazkov</surname><given-names>Georgy</given-names></name><name><surname>German</surname><given-names>Dmitry A.</given-names></name></person-group><article-title>The first checklist of alien vascular plants of Kyrgyzstan, with new records and critical evaluation of earlier data. Contribution 3</article-title><source>Biodivers Data J</source><day>04</day><month>03</month><year>2025</year><volume>13</volume><pub-id pub-id-type="doi">10.3897/BDJ.13.e145624</pub-id></mixed-citation></tp:treatment-meta><tp:nomenclature><tp:taxon-name>
            <object-id xmlns:xlink="http://www.w3.org/1999/xlink" content-type="arpha" xlink:type="simple">667E857D-B860-540A-A15E-0C7BBB37E959</object-id>
            <tp:taxon-name-part taxon-name-part-type="genus">Rorippa</tp:taxon-name-part>
            <tp:taxon-name-part taxon-name-part-type="species">sylvestris</tp:taxon-name-part>
            <object-id xmlns:xlink="http://www.w3.org/1999/xlink" xlink:type="simple" object-id-type="IPNI">urn:lsid:ipni.org:names:288692-1</object-id>
          </tp:taxon-name><tp:taxon-authority>(L.) Besser, 1821</tp:taxon-authority><tp:nomenclature-citation-list><tp:nomenclature-citation><tp:taxon-name>
                <tp:taxon-name-part taxon-name-part-type="genus" reg="Rorippa"/>
                <tp:taxon-name-part taxon-name-part-type="species" reg="sylvestris"/>
              </tp:taxon-name><comment><bold><italic><tp:taxon-name><tp:taxon-name-part taxon-name-part-type="genus" reg="Rorippa">Rorippa</tp:taxon-name-part><tp:taxon-name-part taxon-name-part-type="species" reg="sylvestris">sylvestris</tp:taxon-name-part></tp:taxon-name></italic></bold> (L.) Besser, Enum. Pl. Volh.: 27 (1821) — <italic><tp:taxon-name><tp:taxon-name-part taxon-name-part-type="genus" reg="Sisymbrium">Sisymbrium</tp:taxon-name-part><tp:taxon-name-part taxon-name-part-type="species" reg="sylvestre">sylvestre</tp:taxon-name-part></tp:taxon-name></italic> L., Sp. Pl.: 657 (1753).</comment></tp:nomenclature-citation></tp:nomenclature-citation-list></tp:nomenclature><tp:treatment-sec sec-type="Distribution"><title>Distribution</title><sec sec-type="Native distribution"><title>Native distribution</title><p>Europe (Northern Europe excepted), Asia Minor, Caucasus, Iran.</p></sec><sec sec-type="Secondary distribution"><title>Secondary distribution</title><p>Northern Europe, Northern, Central and Eastern Asia, China, Northern Africa, Northern and Southern America. In its northern limit, the species reaches as far as the true Arctic in Iceland and Svalbard (<xref ref-type="bibr" rid="B12326576">Wasowicz et al. 2019</xref>). In Northern Asia, it is found across southern Siberia and in the Far East (<xref ref-type="bibr" rid="B12319586">Chepinoga et al. 2024</xref>). The species is highly invasive, at the active stage of expansion (<xref ref-type="bibr" rid="B12326554">Ebel 2016</xref>).</p><p><xref ref-type="bibr" rid="B12326778">Jonsell (1968)</xref> has analysed the early records of <italic><tp:taxon-name><tp:taxon-name-part taxon-name-part-type="genus" reg="Rorippa">Rorippa</tp:taxon-name-part><tp:taxon-name-part taxon-name-part-type="species" reg="sylvestris">sylvestris</tp:taxon-name-part></tp:taxon-name></italic> in North-Western Europe (from the Great Britain to Finland) and concluded that the oldest pathway of its dispersal was with ship ballast and boat traffic, but this pathway became obsolete already in the 19<sup>th</sup> century and the early arrivals made no practical contribution to the recent invasion. The dramatic increase in the species distribution in Northern Europe was apparently connected with the intense gardening and transportation of the garden commodities, which has been especially noticeable since 1915 (<xref ref-type="bibr" rid="B12326778">Jonsell 1968</xref>).</p><p>The distribution, spread and invasion potential of <italic><tp:taxon-name><tp:taxon-name-part taxon-name-part-type="genus" reg="Rorippa">Rorippa</tp:taxon-name-part><tp:taxon-name-part taxon-name-part-type="species" reg="sylvestris">sylvestris</tp:taxon-name-part></tp:taxon-name></italic> in Siberia, a large region adjacent to Central Asia, have been described in detail and documented by A. Ebel (<xref ref-type="bibr" rid="B12326532">Ebel 2000</xref>, <xref ref-type="bibr" rid="B12326554">Ebel 2016</xref>). He noted that the species was first collected as a weed in the botnical garden of the Tomsk University as early as 1925 and in many populated places in more recent times, thus indicating its arrival with gardening and garden commodities. Very remarkably, its numerous rather early records in 1933 and then in the 1960s-1990s are linked with the occurrence in natural wetland habitats, supporting the idea that the species may have been partly dispersed by waterfowl - at least spreading locally in this way, but likely also involving long-distance dispersal from man-disturbed habitats colonised by the species (<xref ref-type="bibr" rid="B12326532">Ebel 2000</xref>).</p><p>In North America, <italic><tp:taxon-name><tp:taxon-name-part taxon-name-part-type="genus" reg="Rorippa">Rorippa</tp:taxon-name-part><tp:taxon-name-part taxon-name-part-type="species" reg="sylvestris">sylvestris</tp:taxon-name-part></tp:taxon-name></italic> has been common in the main area east of the Mississippi River in north-eastern United States and southern Canada (<xref ref-type="bibr" rid="B12407085">Rollins 1981</xref>), where it occurs in natural wet habitats along rivers and waterbodies and in gardens, with the first record published in 1818 (<xref ref-type="bibr" rid="B12332329">Stuckey 1966</xref>, <xref ref-type="bibr" rid="B12332348">Stuckey 1972</xref>). Similarly to the situation in Sweden (<xref ref-type="bibr" rid="B12326778">Jonsell 1968</xref>) and Siberia (<xref ref-type="bibr" rid="B12326532">Ebel 2000</xref>, <xref ref-type="bibr" rid="B12326554">Ebel 2016</xref>), the broad occurrence or even prevalence of the plants in natural habitats required the researcher to undertake special analysis to obtain evidence for an introduced status in the New World. The first species colonies appeared as a result of long-distance dispersal, mostly to large sea and river ports (<xref ref-type="bibr" rid="B12332329">Stuckey 1966</xref>). <xref ref-type="bibr" rid="B12332339">Groh (1936)</xref> noted that the species was spread mostly with nursery stock in the 20<sup>th</sup> century, whereas <xref ref-type="bibr" rid="B12332329">Stuckey (1966)</xref> considered rivers as a major corridor in the secondary dispersal.</p><p>Scattered records of <italic><tp:taxon-name><tp:taxon-name-part taxon-name-part-type="genus" reg="Rorippa">Rorippa</tp:taxon-name-part><tp:taxon-name-part taxon-name-part-type="species" reg="sylvestris">sylvestris</tp:taxon-name-part></tp:taxon-name></italic> at mills (<xref ref-type="bibr" rid="B12326987">Hanssen and Nordhagen 1930</xref>) indicate its potential ability to immigrate as grain contaminant. It is known to occur as impurity in grass seed (<xref ref-type="bibr" rid="B12058158">Salisbury 1961</xref>), thereby spreading to city lawns.</p><p>Both in its native and secondary distribution area, the species may abundantly invade cultivated lands on fertile soils and with sufficient water supply. Notably, its abundant occurrence in forest nurseries in Sweden (<xref ref-type="bibr" rid="B12332320">Bärring 2008</xref>) indicates a strong potential of the species to infest almost any kind of rooted saplings in commercial distribution, which played a major role in its secondary dispersal by man.</p></sec><sec sec-type="Distribution in Central Asia"><title>Distribution in Central Asia</title><p>Kazakhstan, Kyrgyzstan, Tajikistan, Uzbekistan (Fig. <xref ref-type="fig" rid="F12326446">23</xref>).</p><p>In Central Asia, <italic><tp:taxon-name><tp:taxon-name-part taxon-name-part-type="genus" reg="Rorippa">Rorippa</tp:taxon-name-part><tp:taxon-name-part taxon-name-part-type="species" reg="sylvestris">sylvestris</tp:taxon-name-part></tp:taxon-name></italic> was first recorded in Uzbekistan, where it was found in a garden in Tashkent (<xref ref-type="bibr" rid="B12326448">Popov 1924</xref>). The documenting specimen was collected in 1919. Since then, the species has been repeatedly collected or observed as a weed or ruderal plant in Tashkent and keeps its presence as noted in recent local observations (e.g. <xref ref-type="bibr" rid="B12326461">Tillaev and Gaziev (2021)</xref>). It was also found in ruderal places in Samarqand in 1940 (<xref ref-type="bibr" rid="B12052944">Botschantzev and Vvedensky 1955</xref>) and Qarshi in 2024 (<xref ref-type="bibr" rid="B12058688">iNaturalist 2024</xref>).</p><p>The occurrences in Tashkent and Samarqand remained isolated in Central Asia until rather recent times (<xref ref-type="bibr" rid="B12326483">Shermatov 1974</xref>).</p><p>The first species record from Kyrgyzstan, noting its occurrence in Bishkek and vicinities (<xref ref-type="bibr" rid="B12319543">Jonsell 1973</xref>), has been commonly neglected in regional literature. The species distribution in the country is detailed for the first time in our present work.</p><p>In Tajikistan, the species has been found in 1982 in the botanical garden of the Academy of Sciences in Dushanbe, as a weed in ornamental cultivation and as a ruderal plant along irrigation ditches (<xref ref-type="bibr" rid="B12319516">Dorofeev 1984</xref>). It was subsequently observed in the city in 2017-2018 (<xref ref-type="bibr" rid="B12326496">Ebel et al. 2020</xref>).</p><p>In Kazakhstan, the species was first found along rivers within two large towns, Ust-Kamenogorsk in 1967 and 2002 (<xref ref-type="bibr" rid="B12326532">Ebel 2000</xref>, <xref ref-type="bibr" rid="B12326947">Ebel 2002</xref>) and Semipalatinsk in 2002 (<xref ref-type="bibr" rid="B12326947">Ebel 2002</xref>, <xref ref-type="bibr" rid="B12326996">Ebel and Ebel 2003</xref>).</p></sec><sec sec-type="Distribution in Kyrgyzstan"><title>Distribution in Kyrgyzstan</title><p>Western Tian-Shan, Northern Tian-Shan (Fig. <xref ref-type="fig" rid="F12332357">24</xref>).</p><p><italic><tp:taxon-name><tp:taxon-name-part taxon-name-part-type="genus" reg="Rorippa">Rorippa</tp:taxon-name-part><tp:taxon-name-part taxon-name-part-type="species" reg="sylvestris">sylvestris</tp:taxon-name-part></tp:taxon-name></italic> was first collected in Kyrgyzstan in 1955, near Jangy-Jer Village in the Chüy Depression, north of Bishkek City. In the same area, the species was subsequently collected in Bishkek (city centre) and along the Ala-Archa River which streams from the mountains through Bishkek. To date, the plants have been found in several places along this river (Fig. <xref ref-type="fig" rid="F12332609">25</xref>), from the mountains to the lowland.</p><p>One more historical locality, also dated 1955, is known from the walnut forest area near Arstanbap Village. This locality has not been taken into account in the previous publications (<xref ref-type="bibr" rid="B12336447">Sennikov and Lazkov 2024a</xref>) and is formally reported as a new record here.</p><p>The localities are situated in the lowlands (700-800 m a.s.l.), foothills (1150 m a.s.l.) and the lower mountain belt (1300-1700 m a.s.l.).</p></sec></tp:treatment-sec><tp:treatment-sec sec-type="Ecology"><title>Ecology</title><p>Moist meadows and riversides in the southern forest zone in the native distribution area. Riversides and inundated places, cultivated lands, lawns, roadsides and ruderal places in the secondary distribution area. Although the species is typically associated with wet habitats, it can endure extensive periods of drought; this ability allows it to colonise ruderal habitats (<xref ref-type="bibr" rid="B12058158">Salisbury 1961</xref>).</p></tp:treatment-sec><tp:treatment-sec sec-type="Biology"><title>Biology</title><p>Perennial, rhizomatose.</p><p>Although the seed set may be limited because of a high level of self-sterility in monoclonous or genetically-poor introduced populations, it is compensated by the ability to actively disperse by root fragments (<xref ref-type="bibr" rid="B12332329">Stuckey 1966</xref>). The species has a strong ability to persist in cultivated lands due to rooting at nodes of its prostrate stems and regeneration from small fragments of rhizomes (<xref ref-type="bibr" rid="B12058158">Salisbury 1961</xref>).</p></tp:treatment-sec><tp:treatment-sec sec-type="Taxon discussion"><title>Taxon discussion</title><p>Three ploidy levels (tetraploid, 2n = 32; pentaploid, 2n = 40; hexaploid, 2n = 48) are known in the secondary distribution area (<xref ref-type="bibr" rid="B12326778">Jonsell 1968</xref>). The Central Asian plants have not been karyologically tested.</p><p>Hybrids between <italic><tp:taxon-name><tp:taxon-name-part taxon-name-part-type="genus" reg="Rorippa">Rorippa</tp:taxon-name-part><tp:taxon-name-part taxon-name-part-type="species" reg="sylvestris">sylvestris</tp:taxon-name-part></tp:taxon-name></italic> and <italic><tp:taxon-name><tp:taxon-name-part taxon-name-part-type="genus" reg="Rorippa">R.</tp:taxon-name-part><tp:taxon-name-part taxon-name-part-type="species" reg="austriaca">austriaca</tp:taxon-name-part></tp:taxon-name></italic> are common when the species co-occur in their either native or secondary distribution (<xref ref-type="bibr" rid="B12326523">Bleeker 2007</xref>). Such hybrids are invasive in Europe and the hybridisation seems to facilitate their invasion (<xref ref-type="bibr" rid="B12326514">Bleeker 2003</xref>, <xref ref-type="bibr" rid="B12326505">Bleeker and Matthies 2005</xref>). The hybrid (<italic><tp:taxon-name><tp:taxon-name-part taxon-name-part-type="genus" reg="Rorippa">R.</tp:taxon-name-part><tp:taxon-name-part taxon-name-part-type="species" reg="armoracioides">armoracioides</tp:taxon-name-part></tp:taxon-name></italic> (Tausch) Fuss) has already been collected in Uzbekistan in 1954 (<xref ref-type="bibr" rid="B12319543">Jonsell 1973</xref>) and in north-eastern Kazakhstan in 2002 (<xref ref-type="bibr" rid="B12326947">Ebel 2002</xref>). It remains unknown in other countries of Central Asia.</p></tp:treatment-sec><tp:treatment-sec sec-type="Introduction to Kyrgyzstan"><title>Introduction to Kyrgyzstan</title><sec sec-type="Period of introduction"><title>Period of introduction</title><p>Neophyte.</p><p>As the species is rather conspicuous, it is unlikely that its occurrence has long been neglected in the proximity to the capital and its botanical activities (cf. <xref ref-type="bibr" rid="B12332329">Stuckey (1966)</xref>, <xref ref-type="bibr" rid="B12326778">Jonsell (1968)</xref>, <xref ref-type="bibr" rid="B12326532">Ebel (2000)</xref>). With the first herbarium collections made in 1955, we may safely assume that the species was introduced in the late 1940s or early 1950s.</p></sec><sec sec-type="Pathways of introduction"><title>Pathways of introduction</title><p>Transport – Contaminant: Contaminant nursery material.</p><p>Since 1948, when the Communist Party of the USSR and the Soviet Government had announced that forest plantations are crucially important for agricultural productivity, territories of the Chüy Depression near Bishkek in Kyrgyzstan were involved in experimental planting of forest trees (<xref ref-type="bibr" rid="B12332367">Karafa-Korbut 1955</xref>). At that time period, planting trees became common also in the mountains, including nature reserves, as part of the programme for "improving" natural forests (e.g. <xref ref-type="bibr" rid="B12334549">Kotlar (1973)</xref>); we have observed remnants of such planting in many places in Kyrgyzstan, for example, the Sary-Chelek Nature Reserve (<xref ref-type="bibr" rid="B12332375">Lazkov and Ganybaeva 2021</xref>).</p><p>All occurrences of <italic><tp:taxon-name><tp:taxon-name-part taxon-name-part-type="genus" reg="Rorippa">Rorippa</tp:taxon-name-part><tp:taxon-name-part taxon-name-part-type="species" reg="sylvestris">sylvestris</tp:taxon-name-part></tp:taxon-name></italic> in Kyrgyzstan are linked to forest plantations (the oldest records in the Chüy Depression, Ala-Archa River and a walnut forest area near Arstanbap Village) or ornamental cultivation (Bishkek City). We assume nursery transport to be responsible for all these introductions.</p><p>The secondary dispersal may occur by waterflow and by water birds along watercourses.</p></sec><sec sec-type="Source of introduction"><title>Source of introduction</title><p>Eastern Europe.</p></sec><sec sec-type="Invasion status"><title>Invasion status</title><p>Naturalised.</p><p>The localities in the city may be ephemeral because of constant management, but the species is known as naturalised along the Ala-Archa River (recent observations in 2023: <xref ref-type="bibr" rid="B12058688">iNaturalist (2024)</xref>).</p></sec><sec sec-type="Evidence of impact"><title>Evidence of impact</title><p>Agriculture - minor impact (the species is known as a weed of ornamental cultivation, although with low frequency and very limited distribution). Native ecosystems - minor impact (the species is locally spreading along natural and artificial watercourses). Urban areas - minor impact (the species occurs as a ruderal along pavements and irrigation ditches in populated places, with limited distribution).</p></sec><sec sec-type="Trend"><title>Trend</title><p>Gradually increasing. The species is slowly expanding in native habitats and becoming more noticeable in the city.</p></sec></tp:treatment-sec><tp:treatment-sec><!--Section generated to contain objects referenced in tp:taxon-treatment.--><fig id="F12326446" position="float" orientation="portrait"><object-id xmlns:xlink="http://www.w3.org/1999/xlink" content-type="arpha" xlink:type="simple">E7C47D37-2DA7-5528-B3D5-E540FA4FAECB</object-id><object-id xmlns:xlink="http://www.w3.org/1999/xlink" content-type="doi" xlink:type="simple">10.3897/BDJ.13.e145624.figure23</object-id><label>Figure 23.</label><caption><p>Distribution of <italic><tp:taxon-name><tp:taxon-name-part taxon-name-part-type="genus" reg="Rorippa">Rorippa</tp:taxon-name-part><tp:taxon-name-part taxon-name-part-type="species" reg="sylvestris">sylvestris</tp:taxon-name-part></tp:taxon-name></italic> in Central Asia according to herbarium specimens and documented observations (<xref ref-type="bibr" rid="B12058688">iNaturalist 2024</xref>, <xref ref-type="bibr" rid="B12058696">Plantarium 2024</xref>).</p></caption><graphic xmlns:xlink="http://www.w3.org/1999/xlink" xlink:href="bdj-13-e145624-g023.png" position="float" id="oo_1190909.png" orientation="portrait" xlink:type="simple"><uri content-type="original_file" xlink:type="simple">https://binary.pensoft.net/fig/1190909</uri></graphic></fig><fig id="F12332357" position="float" orientation="portrait"><object-id xmlns:xlink="http://www.w3.org/1999/xlink" content-type="arpha" xlink:type="simple">28839A20-F393-5FBA-B172-0D606A4175C8</object-id><object-id xmlns:xlink="http://www.w3.org/1999/xlink" content-type="doi" xlink:type="simple">10.3897/BDJ.13.e145624.figure24</object-id><label>Figure 24.</label><caption><p>The currently known distribution of <italic><tp:taxon-name><tp:taxon-name-part taxon-name-part-type="genus" reg="Rorippa">Rorippa</tp:taxon-name-part><tp:taxon-name-part taxon-name-part-type="species" reg="sylvestris">sylvestris</tp:taxon-name-part></tp:taxon-name></italic> in Kyrgyzstan according to herbarium specimens and documented observations.</p></caption><graphic xmlns:xlink="http://www.w3.org/1999/xlink" xlink:href="bdj-13-e145624-g024.png" position="float" id="oo_1191803.png" orientation="portrait" xlink:type="simple"><uri content-type="original_file" xlink:type="simple">https://binary.pensoft.net/fig/1191803</uri></graphic></fig><fig id="F12332609" position="float" orientation="portrait"><object-id xmlns:xlink="http://www.w3.org/1999/xlink" content-type="arpha" xlink:type="simple">7F7EEEB4-075A-516F-97D6-3F14E0C93C5D</object-id><object-id xmlns:xlink="http://www.w3.org/1999/xlink" content-type="doi" xlink:type="simple">10.3897/BDJ.13.e145624.figure25</object-id><label>Figure 25.</label><caption><p>A stand of <italic><tp:taxon-name><tp:taxon-name-part taxon-name-part-type="genus" reg="Rorippa">Rorippa</tp:taxon-name-part><tp:taxon-name-part taxon-name-part-type="species" reg="sylvestris">sylvestris</tp:taxon-name-part></tp:taxon-name></italic> along the Ala-Archa River above Bishkek City (photo by T. Carlisle, 23 July 2016). Source: <ext-link xmlns:xlink="http://www.w3.org/1999/xlink" ext-link-type="uri" xlink:href="https://www.inaturalist.org/observations/4131981" xlink:type="simple">https://www.inaturalist.org/observations/4131981</ext-link> (<xref ref-type="bibr" rid="B12058688">iNaturalist 2024</xref>).</p></caption><graphic xmlns:xlink="http://www.w3.org/1999/xlink" xlink:href="bdj-13-e145624-g025.jpg" position="float" id="oo_1191860.jpg" orientation="portrait" xlink:type="simple"><uri content-type="original_file" xlink:type="simple">https://binary.pensoft.net/fig/1191860</uri></graphic></fig></tp:treatment-sec><ref-list><ref id="B12326576"><element-citation xmlns:xlink="http://www.w3.org/1999/xlink" publication-type="article" xlink:type="simple"><person-group person-group-type="author"><name name-style="western"><surname>Wasowicz</surname><given-names>P.</given-names></name><name name-style="western"><surname>Sennikov</surname><given-names>A. N.</given-names></name><name name-style="western"><surname>Westergaard</surname><given-names>K. B.</given-names></name><name name-style="western"><surname>Spellman</surname><given-names>K.</given-names></name><name name-style="western"><surname>Carlson</surname><given-names>M.</given-names></name><name name-style="western"><surname>Gillespie</surname><given-names>L. J.</given-names></name><name name-style="western"><surname>Saarela</surname><given-names>J. M.</given-names></name><name name-style="western"><surname>Seefeldt</surname><given-names>S. S.</given-names></name><name name-style="western"><surname>Bennett</surname><given-names>B.</given-names></name><name name-style="western"><surname>Bay</surname><given-names>C.</given-names></name><name name-style="western"><surname>Ickert-Bond</surname><given-names>S.</given-names></name><name name-style="western"><surname>Väre</surname><given-names>H.</given-names></name></person-group><year>2019</year><article-title>Non-native vascular flora of the Arctic: Taxonomic richness, distribution and pathways</article-title><source>Ambio</source><volume>49</volume><issue>3</issue><fpage>693</fpage><lpage>703</lpage><pub-id pub-id-type="doi">10.1007/s13280-019-01296-6</pub-id></element-citation></ref><ref id="B12319586"><element-citation xmlns:xlink="http://www.w3.org/1999/xlink" publication-type="article" xlink:type="simple"><person-group person-group-type="author"><name name-style="western"><surname>Chepinoga</surname><given-names>V. V.</given-names></name><name name-style="western"><surname>Barkalov</surname><given-names>V. Y.</given-names></name><name name-style="western"><surname>Ebel</surname><given-names>A. L.</given-names></name><name name-style="western"><surname>Knyazev</surname><given-names>M. S.</given-names></name><name name-style="western"><surname>Baikov</surname><given-names>K. S.</given-names></name><name name-style="western"><surname>Bobrov</surname><given-names>A. A.</given-names></name><name name-style="western"><surname>Chkalov</surname><given-names>A. V.</given-names></name><name name-style="western"><surname>Doronkin</surname><given-names>V. M.</given-names></name><name name-style="western"><surname>Efimov</surname><given-names>P. G.</given-names></name><name name-style="western"><surname>Friesen</surname><given-names>N. V.</given-names></name><name name-style="western"><surname>German</surname><given-names>D. A.</given-names></name><name name-style="western"><surname>Gontcharov</surname><given-names>A. A.</given-names></name><name name-style="western"><surname>Grabovskaya-Borodina</surname><given-names>A. E.</given-names></name><name name-style="western"><surname>Gureyeva</surname><given-names>I. I.</given-names></name><name name-style="western"><surname>Ivanenko</surname><given-names>Y. A.</given-names></name><name name-style="western"><surname>Kechaykin</surname><given-names>A. A.</given-names></name><name name-style="western"><surname>Korobkov</surname><given-names>A. A.</given-names></name><name name-style="western"><surname>Korolyuk</surname><given-names>E. A.</given-names></name><name name-style="western"><surname>Kosachev</surname><given-names>P. A.</given-names></name><name name-style="western"><surname>Kupriyanov</surname><given-names>A. N.</given-names></name><name name-style="western"><surname>Luferov</surname><given-names>A. N.</given-names></name><name name-style="western"><surname>Melnikov</surname><given-names>D. G.</given-names></name><name name-style="western"><surname>Mikhailova</surname><given-names>M. A.</given-names></name><name name-style="western"><surname>Nikiforova</surname><given-names>O. D.</given-names></name><name name-style="western"><surname>Orlova</surname><given-names>L. V.</given-names></name><name name-style="western"><surname>Ovchinnikova</surname><given-names>S. V.</given-names></name><name name-style="western"><surname>Pinzhenina</surname><given-names>E. A.</given-names></name><name name-style="western"><surname>Poliakova</surname><given-names>T. A.</given-names></name><name name-style="western"><surname>Shekhovstsova</surname><given-names>I. N.</given-names></name><name name-style="western"><surname>Shipunov</surname><given-names>A. B.</given-names></name><name name-style="western"><surname>Shmakov</surname><given-names>A. I.</given-names></name><name name-style="western"><surname>Smirnov</surname><given-names>S. V.</given-names></name><name name-style="western"><surname>Tkach</surname><given-names>N.</given-names></name><name name-style="western"><surname>Troshkina</surname><given-names>V. I.</given-names></name><name name-style="western"><surname>Tupitsyna</surname><given-names>N. N.</given-names></name><name name-style="western"><surname>Vasjukov</surname><given-names>V. M.</given-names></name><name name-style="western"><surname>Vlasova</surname><given-names>N. V.</given-names></name><name name-style="western"><surname>Verkhozina</surname><given-names>A. V.</given-names></name><name name-style="western"><surname>Anenkhonov</surname><given-names>O. A.</given-names></name><name name-style="western"><surname>Efremov</surname><given-names>A. N.</given-names></name><name name-style="western"><surname>Glazunov</surname><given-names>V. A.</given-names></name><name name-style="western"><surname>Khoreva</surname><given-names>M. G.</given-names></name><name name-style="western"><surname>Kiseleva</surname><given-names>T. I.</given-names></name><name name-style="western"><surname>Krestov</surname><given-names>P. V.</given-names></name><name name-style="western"><surname>Kryukova</surname><given-names>M. V.</given-names></name><name name-style="western"><surname>Kuzmin</surname><given-names>I. V.</given-names></name><name name-style="western"><surname>Lashchinskiy</surname><given-names>N. N.</given-names></name><name name-style="western"><surname>Pospelov</surname><given-names>I. N.</given-names></name><name name-style="western"><surname>Pospelova</surname><given-names>E. B.</given-names></name><name name-style="western"><surname>Zolotareva</surname><given-names>N. V.</given-names></name><name name-style="western"><surname>Sennikov</surname><given-names>A. N.</given-names></name></person-group><year>2024</year><article-title>Checklist of vascular plants of Asian Russia</article-title><source>Botanica Pacifica</source><volume>13</volume><issue>Special issue</issue><fpage>3</fpage><lpage>310</lpage><pub-id pub-id-type="doi">10.17581/bp.2024.13s01</pub-id></element-citation></ref><ref id="B12326554"><element-citation xmlns:xlink="http://www.w3.org/1999/xlink" publication-type="chapter" xlink:type="simple"><person-group person-group-type="author"><name name-style="western"><surname>Ebel</surname><given-names>A. L.</given-names></name></person-group><year>2016</year><chapter-title><italic>Rorippa sylvestris</italic> (L.) Besser</chapter-title><person-group person-group-type="editor"><name name-style="western"><surname>Vinogradova</surname><given-names>Y. K.</given-names></name></person-group><source>Black Data Book of the flora of Siberia</source><publisher-name>GEO Science Publisher</publisher-name><publisher-loc>Novosibirsk</publisher-loc><size units="page">169-174</size><comment content-type="language">Russian</comment><isbn>978-5-9907634-4-9</isbn></element-citation></ref><ref id="B12326778"><element-citation xmlns:xlink="http://www.w3.org/1999/xlink" publication-type="article" xlink:type="simple"><person-group person-group-type="author"><name name-style="western"><surname>Jonsell</surname><given-names>B.</given-names></name></person-group><year>1968</year><article-title>Studies in the North-West European species of <italic><tp:taxon-name><tp:taxon-name-part taxon-name-part-type="genus" reg="Rorippa">Rorippa</tp:taxon-name-part></tp:taxon-name></italic> s. str.</article-title><source>Symbolae Botanicae Upsalienses</source><volume>19</volume><issue>2</issue><fpage>1</fpage><lpage>221</lpage></element-citation></ref><ref id="B12326532"><element-citation xmlns:xlink="http://www.w3.org/1999/xlink" publication-type="article" xlink:type="simple"><person-group person-group-type="author"><name name-style="western"><surname>Ebel</surname><given-names>A. L.</given-names></name></person-group><year>2000</year><article-title>On the distribution of species of <italic><tp:taxon-name><tp:taxon-name-part taxon-name-part-type="genus" reg="Rorippa">Rorippa</tp:taxon-name-part></tp:taxon-name></italic> Scop. (<tp:taxon-name><tp:taxon-name-part taxon-name-part-type="family">Brassicaceae</tp:taxon-name-part></tp:taxon-name>) in Siberia</article-title><source>Krylovia</source><volume>2</volume><issue>1</issue><fpage>81</fpage><lpage>86</lpage><comment content-type="language">Russian</comment></element-citation></ref><ref id="B12407085"><element-citation xmlns:xlink="http://www.w3.org/1999/xlink" publication-type="article" xlink:type="simple"><person-group person-group-type="author"><name name-style="western"><surname>Rollins</surname><given-names>R. C.</given-names></name></person-group><year>1981</year><article-title>Weeds of the <tp:taxon-name><tp:taxon-name-part taxon-name-part-type="family">Cruciferae</tp:taxon-name-part></tp:taxon-name> (<tp:taxon-name><tp:taxon-name-part taxon-name-part-type="family">Brassicaceae</tp:taxon-name-part></tp:taxon-name>) in North America</article-title><source>Journal of the Arnold Arboretum</source><volume>62</volume><issue>4</issue><fpage>517</fpage><lpage>540</lpage><uri xlink:type="simple">https://www.jstor.org/stable/43782098</uri><pub-id pub-id-type="doi">10.5962/p.185903</pub-id></element-citation></ref><ref id="B12332329"><element-citation xmlns:xlink="http://www.w3.org/1999/xlink" publication-type="article" xlink:type="simple"><person-group person-group-type="author"><name name-style="western"><surname>Stuckey</surname><given-names>R. L.</given-names></name></person-group><year>1966</year><article-title>The distribution of <italic><tp:taxon-name><tp:taxon-name-part taxon-name-part-type="genus" reg="Rorippa">Rorippa</tp:taxon-name-part><tp:taxon-name-part taxon-name-part-type="species" reg="sylvestris">sylvestris</tp:taxon-name-part></tp:taxon-name></italic> (<tp:taxon-name><tp:taxon-name-part taxon-name-part-type="family">Cruciferae</tp:taxon-name-part></tp:taxon-name>) in North America</article-title><source>Sida</source><volume>2</volume><issue>5</issue><fpage>361</fpage><lpage>376</lpage><uri xlink:type="simple">https://www.jstor.org/stable/41966302</uri></element-citation></ref><ref id="B12332348"><element-citation xmlns:xlink="http://www.w3.org/1999/xlink" publication-type="article" xlink:type="simple"><person-group person-group-type="author"><name name-style="western"><surname>Stuckey</surname><given-names>R. L.</given-names></name></person-group><year>1972</year><article-title>Taxonomy and distribution of the genus <italic><tp:taxon-name><tp:taxon-name-part taxon-name-part-type="genus" reg="Rorippa">Rorippa</tp:taxon-name-part></tp:taxon-name></italic> (<tp:taxon-name><tp:taxon-name-part taxon-name-part-type="family">Cruciferae</tp:taxon-name-part></tp:taxon-name>) in North America</article-title><source>Sida</source><volume>4</volume><issue>4</issue><fpage>279</fpage><lpage>443</lpage><uri xlink:type="simple">https://www.jstor.org/stable/41966420</uri></element-citation></ref><ref id="B12332339"><element-citation xmlns:xlink="http://www.w3.org/1999/xlink" publication-type="article" xlink:type="simple"><person-group person-group-type="author"><name name-style="western"><surname>Groh</surname><given-names>H.</given-names></name></person-group><year>1936</year><article-title>Creeping yellow cress</article-title><source>Scientific Agriculture</source><volume>16</volume><fpage>331</fpage><lpage>334</lpage></element-citation></ref><ref id="B12326987"><element-citation xmlns:xlink="http://www.w3.org/1999/xlink" publication-type="article" xlink:type="simple"><person-group person-group-type="author"><name name-style="western"><surname>Hanssen</surname><given-names>O.</given-names></name><name name-style="western"><surname>Nordhagen</surname><given-names>R.</given-names></name></person-group><year>1930</year><article-title>Die Adventivflora einiger westnorwegischen Kornmühlen in den Jahren 1927-1928</article-title><source>Bergens Museums årbok. Naturvitenskapelig rekke</source><volume>1930</volume><issue>4</issue><fpage>1</fpage><lpage>10</lpage></element-citation></ref><ref id="B12058158"><element-citation xmlns:xlink="http://www.w3.org/1999/xlink" publication-type="book" xlink:type="simple"><person-group person-group-type="author"><name name-style="western"><surname>Salisbury</surname><given-names>E.</given-names></name></person-group><year>1961</year><source>Weeds and aliens</source><publisher-name>Collins</publisher-name><publisher-loc>London</publisher-loc><size units="page">384</size></element-citation></ref><ref id="B12332320"><element-citation xmlns:xlink="http://www.w3.org/1999/xlink" publication-type="article" xlink:type="simple"><person-group person-group-type="author"><name name-style="western"><surname>Bärring</surname><given-names>Ulf</given-names></name></person-group><year>2008</year><article-title><italic><tp:taxon-name><tp:taxon-name-part taxon-name-part-type="genus" reg="Rorippa">Rorippa</tp:taxon-name-part><tp:taxon-name-part taxon-name-part-type="species" reg="sylvestris">sylvestris</tp:taxon-name-part></tp:taxon-name></italic>: A new troublesome weed in Swedish forest nurseries</article-title><source>Scandinavian Journal of Forest Research</source><volume>1</volume><fpage>265</fpage><lpage>269</lpage><pub-id pub-id-type="doi">10.1080/02827588609382417</pub-id></element-citation></ref><ref id="B12058688"><element-citation xmlns:xlink="http://www.w3.org/1999/xlink" publication-type="website" xlink:type="simple"><person-group person-group-type="author"><name name-style="western"><surname>iNaturalist</surname></name></person-group><article-title>iNaturalist research-grade observations. The Global Biodiversity Information Facility</article-title><pub-id pub-id-type="doi">10.15468/dl.nprt7z</pub-id><date-in-citation content-type="access-date">2024-09-01T00:57:04+00:00</date-in-citation></element-citation></ref><ref id="B12058696"><element-citation xmlns:xlink="http://www.w3.org/1999/xlink" publication-type="website" xlink:type="simple"><person-group person-group-type="author"><name name-style="western"><surname>Plantarium</surname></name></person-group><article-title>Plants and lichens of Russia and neighboring countries: open online galleries and plant identification guide</article-title><uri xlink:type="simple">https://www.plantarium.ru/lang/en.html</uri><date-in-citation content-type="access-date">2024-09-01T00:57:04+00:00</date-in-citation></element-citation></ref><ref id="B12326448"><element-citation xmlns:xlink="http://www.w3.org/1999/xlink" publication-type="chapter" xlink:type="simple"><person-group person-group-type="author"><name name-style="western"><surname>Popov</surname><given-names>M. G.</given-names></name></person-group><year>1924</year><chapter-title>Cruciferae</chapter-title><person-group person-group-type="editor"><name name-style="western"><surname>Popov</surname><given-names>M. G.</given-names></name></person-group><source>Manual of vascular plants of the vicinities of Tashkent</source><volume>Vol. 2</volume><publisher-name>Botanical Institute, Central Asian State University</publisher-name><publisher-loc>Tashkent</publisher-loc><size units="page">137-160</size><comment content-type="language">Russian</comment></element-citation></ref><ref id="B12326461"><element-citation xmlns:xlink="http://www.w3.org/1999/xlink" publication-type="article" xlink:type="simple"><person-group person-group-type="author"><name name-style="western"><surname>Tillaev</surname><given-names>T. S.</given-names></name><name name-style="western"><surname>Gaziev</surname><given-names>A. D.</given-names></name></person-group><year>2021</year><article-title>Flora of native plants of the village of Ulugbek and sanitary protection zone INP AS RUz</article-title><source>Uzbekistan Biological Journal</source><volume>2021</volume><issue>5</issue><fpage>17-23</fpage><comment content-type="language">Russian</comment></element-citation></ref><ref id="B12052944"><element-citation xmlns:xlink="http://www.w3.org/1999/xlink" publication-type="chapter" xlink:type="simple"><person-group person-group-type="author"><name name-style="western"><surname>Botschantzev</surname><given-names>V. P.</given-names></name><name name-style="western"><surname>Vvedensky</surname><given-names>A. I.</given-names></name></person-group><year>1955</year><chapter-title>Cruciferae</chapter-title><person-group person-group-type="editor"><name name-style="western"><surname>Vvedensky</surname><given-names>A. I.</given-names></name></person-group><source>Flora of Uzbekistan</source><volume>Vol. 3</volume><publisher-name>Academy of Sciences of the Uzbek SSR</publisher-name><publisher-loc>Tashkent</publisher-loc><size units="page">65-221</size><comment content-type="language">Russian</comment></element-citation></ref><ref id="B12326483"><element-citation xmlns:xlink="http://www.w3.org/1999/xlink" publication-type="chapter" xlink:type="simple"><person-group person-group-type="author"><name name-style="western"><surname>Shermatov</surname><given-names>G. M.</given-names></name></person-group><year>1974</year><chapter-title><italic>Rorippa</italic> Scop.</chapter-title><person-group person-group-type="editor"><name name-style="western"><surname>Pakhomova</surname><given-names>M. G.</given-names></name></person-group><source>Manual of vascular plants of Central Asia</source><volume>Vol. 4</volume><publisher-name>Science Publishers</publisher-name><publisher-loc>Tashkent</publisher-loc><size units="page">81-83</size><comment content-type="language">Russian</comment></element-citation></ref><ref id="B12319543"><element-citation xmlns:xlink="http://www.w3.org/1999/xlink" publication-type="article" xlink:type="simple"><person-group person-group-type="author"><name name-style="western"><surname>Jonsell</surname><given-names>B.</given-names></name></person-group><year>1973</year><article-title>Taxonomy and distribution of <italic><tp:taxon-name><tp:taxon-name-part taxon-name-part-type="genus" reg="Rorippa">Rorippa</tp:taxon-name-part></tp:taxon-name></italic> (<tp:taxon-name><tp:taxon-name-part taxon-name-part-type="family">Cruciferae</tp:taxon-name-part></tp:taxon-name>) in the Southern U.S.S.R.</article-title><source>Svensk Botanisk Tidskrift</source><volume>67</volume><fpage>281</fpage><lpage>302</lpage></element-citation></ref><ref id="B12319516"><element-citation xmlns:xlink="http://www.w3.org/1999/xlink" publication-type="article" xlink:type="simple"><person-group person-group-type="author"><name name-style="western"><surname>Dorofeev</surname><given-names>V. I.</given-names></name></person-group><year>1984</year><article-title>Two species of <italic><tp:taxon-name><tp:taxon-name-part taxon-name-part-type="genus" reg="Rorippa">Rorippa</tp:taxon-name-part></tp:taxon-name></italic> (<tp:taxon-name><tp:taxon-name-part taxon-name-part-type="family">Brassicaceae</tp:taxon-name-part></tp:taxon-name>) new to Tajikistan</article-title><source>Botanicheskii Zhurnal (Leningrad)</source><volume>69</volume><issue>8</issue><fpage>1105</fpage><lpage>1105</lpage><comment content-type="language">Russian</comment></element-citation></ref><ref id="B12326496"><element-citation xmlns:xlink="http://www.w3.org/1999/xlink" publication-type="article" xlink:type="simple"><person-group person-group-type="author"><name name-style="western"><surname>Ebel</surname><given-names>A. L.</given-names></name><name name-style="western"><surname>Laschinsky</surname><given-names>N. N.</given-names></name><name name-style="western"><surname>Safarov</surname><given-names>N. M.</given-names></name><name name-style="western"><surname>Schegoleva</surname><given-names>N. V.</given-names></name></person-group><year>2020</year><article-title>Additions to the flora of Tajikistan (alien plants)</article-title><source>Sistematiceskie zametki po materialam gerbaria imeni P.N. Krylova Tomskogo gosudarstvennogo universiteta</source><volume>122</volume><fpage>37</fpage><lpage>44</lpage><comment content-type="language">Russian</comment><pub-id pub-id-type="doi">10.17223/20764103.122.5</pub-id></element-citation></ref><ref id="B12326947"><element-citation xmlns:xlink="http://www.w3.org/1999/xlink" publication-type="article" xlink:type="simple"><person-group person-group-type="author"><name name-style="western"><surname>Ebel</surname><given-names>A. L.</given-names></name></person-group><year>2002</year><article-title>New data on the distribution of <tp:taxon-name><tp:taxon-name-part taxon-name-part-type="family">Brassicaceae</tp:taxon-name-part></tp:taxon-name> species in South Siberia and East Kazakhstan</article-title><source>Turczaninowia</source><volume>5</volume><issue>2</issue><fpage>60</fpage><lpage>68</lpage><comment content-type="language">Russian</comment></element-citation></ref><ref id="B12326996"><element-citation xmlns:xlink="http://www.w3.org/1999/xlink" publication-type="article" xlink:type="simple"><person-group person-group-type="author"><name name-style="western"><surname>Ebel</surname><given-names>A. L.</given-names></name><name name-style="western"><surname>Ebel</surname><given-names>T. V.</given-names></name></person-group><year>2003</year><article-title>Floristic records from East Kazakhstan</article-title><source>Botanicheskii Zhurnal (Leningrad)</source><volume>88</volume><issue>10</issue><fpage>131</fpage><lpage>135</lpage><comment content-type="language">Russian</comment></element-citation></ref><ref id="B12336447"><element-citation xmlns:xlink="http://www.w3.org/1999/xlink" publication-type="article" xlink:type="simple"><person-group person-group-type="author"><name name-style="western"><surname>Sennikov</surname><given-names>A. N.</given-names></name><name name-style="western"><surname>Lazkov</surname><given-names>G. A.</given-names></name></person-group><year>2024</year><article-title>Alien plants of Kyrgyzstan: The first complete inventory, distributions and main patterns</article-title><source>Plants</source><volume>13</volume><issue>2</issue><fpage>e286</fpage><pub-id pub-id-type="doi">10.3390/plants13020286</pub-id></element-citation></ref><ref id="B12326523"><element-citation xmlns:xlink="http://www.w3.org/1999/xlink" publication-type="article" xlink:type="simple"><person-group person-group-type="author"><name name-style="western"><surname>Bleeker</surname><given-names>Walter</given-names></name></person-group><year>2007</year><article-title>Interspecific hybridization in <italic><tp:taxon-name><tp:taxon-name-part taxon-name-part-type="genus" reg="Rorippa">Rorippa</tp:taxon-name-part></tp:taxon-name></italic> (<tp:taxon-name><tp:taxon-name-part taxon-name-part-type="family">Brassicaceae</tp:taxon-name-part></tp:taxon-name>): Patterns and processes</article-title><source>Systematics and Biodiversity</source><volume>5</volume><issue>3</issue><fpage>311</fpage><lpage>319</lpage><pub-id pub-id-type="doi">10.1017/s1477200007002411</pub-id></element-citation></ref><ref id="B12326514"><element-citation xmlns:xlink="http://www.w3.org/1999/xlink" publication-type="article" xlink:type="simple"><person-group person-group-type="author"><name name-style="western"><surname>Bleeker</surname><given-names>W.</given-names></name></person-group><year>2003</year><article-title>Hybridization and <italic><tp:taxon-name><tp:taxon-name-part taxon-name-part-type="genus" reg="Rorippa">Rorippa</tp:taxon-name-part><tp:taxon-name-part taxon-name-part-type="species" reg="austriaca">austriaca</tp:taxon-name-part></tp:taxon-name></italic> (<tp:taxon-name><tp:taxon-name-part taxon-name-part-type="family">Brassicaceae</tp:taxon-name-part></tp:taxon-name>) invasion in Germany</article-title><source>Molecular Ecology</source><volume>12</volume><issue>7</issue><fpage>1831</fpage><lpage>1841</lpage><pub-id pub-id-type="doi">10.1046/j.1365-294x.2003.01854.x</pub-id></element-citation></ref><ref id="B12326505"><element-citation xmlns:xlink="http://www.w3.org/1999/xlink" publication-type="article" xlink:type="simple"><person-group person-group-type="author"><name name-style="western"><surname>Bleeker</surname><given-names>W</given-names></name><name name-style="western"><surname>Matthies</surname><given-names>A</given-names></name></person-group><year>2005</year><article-title>Hybrid zones between invasive <italic><tp:taxon-name><tp:taxon-name-part taxon-name-part-type="genus" reg="Rorippa">Rorippa</tp:taxon-name-part><tp:taxon-name-part taxon-name-part-type="species" reg="austriaca">austriaca</tp:taxon-name-part></tp:taxon-name></italic> and native <italic><tp:taxon-name><tp:taxon-name-part taxon-name-part-type="genus" reg="Rorippa">R.</tp:taxon-name-part><tp:taxon-name-part taxon-name-part-type="species" reg="sylvestris">sylvestris</tp:taxon-name-part></tp:taxon-name></italic> (<tp:taxon-name><tp:taxon-name-part taxon-name-part-type="family">Brassicaceae</tp:taxon-name-part></tp:taxon-name>) in Germany: ploidy levels and patterns of fitness in the field</article-title><source>Heredity</source><volume>94</volume><issue>6</issue><fpage>664</fpage><lpage>670</lpage><pub-id pub-id-type="doi">10.1038/sj.hdy.6800687</pub-id></element-citation></ref><ref id="B12332367"><element-citation xmlns:xlink="http://www.w3.org/1999/xlink" publication-type="book" xlink:type="simple"><person-group person-group-type="author"><name name-style="western"><surname>Karafa-Korbut</surname><given-names>I. G.</given-names></name></person-group><year>1955</year><source>Experimental forestation of barren lands in lowlands and foothills of the Chüy Depression</source><publisher-name>Academy of Sciences of the Kirghiz SSR</publisher-name><publisher-loc>Frunze</publisher-loc><size units="page">38</size><comment content-type="language">Russian</comment></element-citation></ref><ref id="B12334549"><element-citation xmlns:xlink="http://www.w3.org/1999/xlink" publication-type="book" xlink:type="simple"><person-group person-group-type="author"><name name-style="western"><surname>Kotlar</surname><given-names>V. V.</given-names></name></person-group><year>1973</year><source>Sary-Chelek Nature Reserve</source><publisher-name>Kyrgyzstan Publishers</publisher-name><publisher-loc>Frunze</publisher-loc><size units="page">24</size><comment content-type="language">Russian</comment></element-citation></ref><ref id="B12332375"><element-citation xmlns:xlink="http://www.w3.org/1999/xlink" publication-type="book" xlink:type="simple"><person-group person-group-type="author"><name name-style="western"><surname>Lazkov</surname><given-names>G. A.</given-names></name><name name-style="western"><surname>Ganybaeva</surname><given-names>M.</given-names></name></person-group><year>2021</year><source>Flora of the Western Tian-Shan. The Sary-Chelek Biosphere Nature Reserve</source><publisher-name>Korea National Arboretum</publisher-name><publisher-loc>Pocheon</publisher-loc><isbn>979-11-90509-81-7</isbn></element-citation></ref></ref-list></tp:taxon-treatment>
