# Supplementary material for: The first checklist of alien vascular plants of Kyrgyzstan, with new records and critical evaluation of earlier data. Contribution 3
Source: Biodivers Data J. 2025 Mar 4;13:e145624. doi: 10.3897/BDJ.13.e145624 (PMC11897906; doi:10.3897/BDJ.13.e145624)
Supplement: XML Treatment for Sisymbrium irio [file BDJ.13.e145624-treatment8.xml]

<!DOCTYPE tp:taxon-treatment
  PUBLIC "-//TaxonX//DTD Taxonomic Treatment Publishing DTD v0 20100105//EN" "tax-treatment-NSO.dtd">
<tp:taxon-treatment xmlns:tp="http://www.plazi.org/taxpub"><tp:treatment-meta><mixed-citation publication-type="journal"><person-group><name><surname>Sennikov</surname><given-names>Alexander</given-names></name><name><surname>Lazkov</surname><given-names>Georgy</given-names></name><name><surname>German</surname><given-names>Dmitry A.</given-names></name></person-group><article-title>The first checklist of alien vascular plants of Kyrgyzstan, with new records and critical evaluation of earlier data. Contribution 3</article-title><source>Biodivers Data J</source><day>04</day><month>03</month><year>2025</year><volume>13</volume><pub-id pub-id-type="doi">10.3897/BDJ.13.e145624</pub-id></mixed-citation></tp:treatment-meta><tp:nomenclature><tp:taxon-name>
            <object-id xmlns:xlink="http://www.w3.org/1999/xlink" content-type="arpha" xlink:type="simple">A2D5CA0C-6D0C-5505-86F2-B9D7FE6AE861</object-id>
            <tp:taxon-name-part taxon-name-part-type="genus">Sisymbrium</tp:taxon-name-part>
            <tp:taxon-name-part taxon-name-part-type="species">irio</tp:taxon-name-part>
            <object-id xmlns:xlink="http://www.w3.org/1999/xlink" xlink:type="simple" object-id-type="IPNI">urn:lsid:ipni.org:names:237940-2</object-id>
          </tp:taxon-name><tp:taxon-authority>L., 1753</tp:taxon-authority><tp:nomenclature-citation-list><tp:nomenclature-citation><tp:taxon-name>
                <tp:taxon-name-part taxon-name-part-type="genus" reg="Sisymbrium"/>
                <tp:taxon-name-part taxon-name-part-type="species" reg="irio"/>
              </tp:taxon-name><comment><bold><italic><tp:taxon-name><tp:taxon-name-part taxon-name-part-type="genus" reg="Sisymbrium">Sisymbrium</tp:taxon-name-part><tp:taxon-name-part taxon-name-part-type="species" reg="irio">irio</tp:taxon-name-part></tp:taxon-name></italic></bold> L., Sp. Pl. 2: 659 (1753).</comment></tp:nomenclature-citation></tp:nomenclature-citation-list></tp:nomenclature><tp:treatment-sec sec-type="Distribution"><title>Distribution</title><sec sec-type="Native distribution"><title>Native distribution</title><p><xref ref-type="bibr" rid="B12052780">Zhou et al. (2001)</xref> considered the native distribution of <italic><tp:taxon-name><tp:taxon-name-part taxon-name-part-type="genus" reg="Sisymbrium">Sisymbrium</tp:taxon-name-part><tp:taxon-name-part taxon-name-part-type="species" reg="irio">irio</tp:taxon-name-part></tp:taxon-name></italic> to cover the circum-Mediterranean area, Iran and Central Asia up to western China (Xinjiang). This opinion was followed by <xref ref-type="bibr" rid="B12052772">POWO (2024)</xref>. However, the native distribution of the species is highly obscured by its extensive secondary dispersal.</p><p>Phylogenetically, <italic><tp:taxon-name><tp:taxon-name-part taxon-name-part-type="genus" reg="Sisymbrium">S.</tp:taxon-name-part><tp:taxon-name-part taxon-name-part-type="species" reg="irio">irio</tp:taxon-name-part></tp:taxon-name></italic> is most closely related to <italic><tp:taxon-name><tp:taxon-name-part taxon-name-part-type="genus" reg="Sisymbrium">S.</tp:taxon-name-part><tp:taxon-name-part taxon-name-part-type="species" reg="reboudianum">reboudianum</tp:taxon-name-part></tp:taxon-name></italic> Verl. and <italic><tp:taxon-name><tp:taxon-name-part taxon-name-part-type="genus" reg="Sisymbrium">S.</tp:taxon-name-part><tp:taxon-name-part taxon-name-part-type="species" reg="erysimoides">erysimoides</tp:taxon-name-part></tp:taxon-name></italic> Desf., which are native to the Mediterranean, in general and North Africa, in particular (<xref ref-type="bibr" rid="B12055657">Žerdoner Čalasan et al. 2021</xref>). We circumscribe the native distribution of this species as covering the Mediterranean area only.</p></sec><sec sec-type="Secondary distribution"><title>Secondary distribution</title><p>The species is widely naturalised in temperate Europe, South-Western Asia and Iran, Central Asia, North and South America, South Africa and Australia (<xref ref-type="bibr" rid="B12052772">POWO 2024</xref>). Two major areas of the species invasion are linked to crop production. In south-western USA and Mexico, an extensive area of the species naturalisation (<xref ref-type="bibr" rid="B12052896">Rollins 1980</xref>, <xref ref-type="bibr" rid="B12407085">Rollins 1981</xref>, <xref ref-type="bibr" rid="B12111234">Rollins and Al-Shehbaz 1986</xref>, <xref ref-type="bibr" rid="B12112947">Rollins 1993</xref>) is linked with a variety of crops, for example, alfalfa, maize and sugarbeet, but natural semi-deserts also appear to be heavily infested. In Australia, the species is widespread in all states, but the south-eastern territories are particularly affected by its invasion (<xref ref-type="bibr" rid="B12111243">Martín-Forés et al. 2023</xref>, <xref ref-type="bibr" rid="B12436956">GBIF 2024</xref>), with a major presence in oilseed crops (<xref ref-type="bibr" rid="B12111431">Salisbury et al. 2018</xref>).</p><p>In Asia, the species presence in Turkey seems to be minor (<xref ref-type="bibr" rid="B12055666">Hedge 1965</xref>) and therefore its native status is unlikely there. It is considered a common weed in Iran (<xref ref-type="bibr" rid="B12052802">Hedge 1968</xref>), where it may be an archaeophyte rather than native; similarly, it is an old anthropogenous incomer that has been established in the Indian subcontinent (<xref ref-type="bibr" rid="B12052869">Khoshoo 1966</xref>). Isolated localities of casual introduction are known in many countries in the Northern Hemisphere, as far northwards as Finland (<xref ref-type="bibr" rid="B12052793">Suominen 1979</xref>).</p><p>In Europe outside the Mediterranean, the species has spread northwards already during the 17<sup>th</sup> through 19<sup>th</sup> centuries (<xref ref-type="bibr" rid="B12058158">Salisbury 1961</xref>), but remains mostly casual or showing a negative trend (e.g. <xref ref-type="bibr" rid="B12052815">McCollin and Geraghty (2015)</xref>, <xref ref-type="bibr" rid="B12052833">Pyšek et al. (2022)</xref>), although being capable for long-term persistence under favourable local conditions, such as in its legendary place of presence, London (<xref ref-type="bibr" rid="B12056036">Trimen and Thiselton-Dyer 1869</xref>, <xref ref-type="bibr" rid="B12055641">Clapham et al. 1989</xref>).</p><p>The species can be a noxious weed in some areas, as in the south-western United States (<xref ref-type="bibr" rid="B12052896">Rollins 1980</xref>), where it also invades abandoned lands in deserts (<xref ref-type="bibr" rid="B12056053">Burgess et al. 1991</xref>).</p><p>Trading commodities around the Globe continues to contribute to the further expansion of <italic><tp:taxon-name><tp:taxon-name-part taxon-name-part-type="genus" reg="Sisymbrium">S.</tp:taxon-name-part><tp:taxon-name-part taxon-name-part-type="species" reg="irio">irio</tp:taxon-name-part></tp:taxon-name></italic>, as indicated by a report from Southern Korea, where the species was recently introduced through a trading port (<xref ref-type="bibr" rid="B12055579">Kim et al. 2021</xref>). A similar introduction has been recorded earlier in Japan (<xref ref-type="bibr" rid="B12058166">Kawamata et al. 2018</xref>).</p></sec><sec sec-type="Distribution in Central Asia"><title>Distribution in Central Asia</title><p>The species is widely distributed in Central Asia and has been recorded from Kyrgyzstan (<xref ref-type="bibr" rid="B12052905">Bondarenko 1974</xref>), Tajikistan (<xref ref-type="bibr" rid="B12052931">Yunusov 1978</xref>), Turkmenistan (<xref ref-type="bibr" rid="B12052918">Vasilczenko 1948</xref>) and Uzbekistan (<xref ref-type="bibr" rid="B12052944">Botschantzev and Vvedensky 1955</xref>). We have mapped its occurrence in Central Asia and neighbouring countries (Fig. <xref ref-type="fig" rid="F12052976">26</xref>) on the basis of herbarium specimens at ALTB, LE, MW, P, TASH and literature data (<xref ref-type="bibr" rid="B12052918">Vasilczenko 1948</xref>, <xref ref-type="bibr" rid="B12052931">Yunusov 1978</xref>).</p><p>In Turkmenistan (<xref ref-type="bibr" rid="B12052918">Vasilczenko 1948</xref>), the species is relatively common in the mountainous area and has the same status as in Iran, i.e. likely an old archaeophyte, largely weedy. This part of the species distribution continuously extends from Iran and Afghanistan (<xref ref-type="bibr" rid="B12052802">Hedge 1968</xref>), except for the easternmost locality in the Kuhitang Mts. and the northernmost locality at the Caspian Sea, which are synanthropic.</p><p>In Uzbekistan, the species is found in several localities in the southern part (Hissar Mts.), from which it has been repeatedly collected since the 19<sup>th</sup> century; the oldest specimen from Sherabad Town was collected in 1881 (<xref ref-type="bibr" rid="B12052978">Franchet 1883</xref>). Due to their early collection dates, all its southern localities have originated from introductions prior to the Russian expansion to the region, i.e. from the sources in Afghanistan, from which grain have been supplied (<xref ref-type="bibr" rid="B12055568">Panin 2017</xref>) to compensate for food shortage in southern Hissar (<xref ref-type="bibr" rid="B12055560">Iskandarov 2012</xref>). Grain immigration pathway remains active in modern times, as evident from recent observations in Buxoro Town and on fields near Boysun Town (Fig. <xref ref-type="fig" rid="F12055577">27</xref>), although its modern source is currently unclear.</p><p>In Tajikistan, the species is known only from two published observations, which were based on specimens collected near the southern country border in the 1960s (<xref ref-type="bibr" rid="B12052931">Yunusov 1978</xref>). Recently, <italic><tp:taxon-name><tp:taxon-name-part taxon-name-part-type="genus" reg="Sisymbrium">S.</tp:taxon-name-part><tp:taxon-name-part taxon-name-part-type="species" reg="irio">irio</tp:taxon-name-part></tp:taxon-name></italic> was also mapped as present in western Tajikistan, Zeravshan River Valley (<xref ref-type="bibr" rid="B12112917">Nowak and Nobis 2020</xref>), but the background collections have not been verified.</p><p>In Kyrgyzstan, the only occurrence was reported by <xref ref-type="bibr" rid="B12052905">Bondarenko (1974)</xref> and accepted in the latest checklist (<xref ref-type="bibr" rid="B12055597">Lazkov and Sultanova 2011</xref>, <xref ref-type="bibr" rid="B12055589">Lazkov and Sultanova 2014</xref>). The report was based on a single specimen: “Maidantal, ascending along Ak-Buura River from Kojo-Kelan to Kayyingdy Pass”, 05.1913, <italic>Bronevski 154</italic> (LE). This specimen was misidentified; it represents a flowering plant of <italic><tp:taxon-name><tp:taxon-name-part taxon-name-part-type="genus" reg="Sisymbrium">Sisymbrium</tp:taxon-name-part><tp:taxon-name-part taxon-name-part-type="species" reg="loeselii">loeselii</tp:taxon-name-part></tp:taxon-name></italic> L. Moreover, <xref ref-type="bibr" rid="B12052905">Bondarenko (1974)</xref> misattributed its locality to the Fergana Range, thus misleading <xref ref-type="bibr" rid="B12055618">Sennikov and Tojibaev (2021)</xref> to include <italic><tp:taxon-name><tp:taxon-name-part taxon-name-part-type="genus" reg="Sisymbrium">S.</tp:taxon-name-part><tp:taxon-name-part taxon-name-part-type="species" reg="irio">irio</tp:taxon-name-part></tp:taxon-name></italic> into their checklist of vascular plants of the Tian-Shan. The actual locality (Maidantal River, left tributary of Ak-Buura River) is situated in the Alay Range, which was explored by the botanical expedition of O. von Knorring in 1913 (<xref ref-type="bibr" rid="B12055628">von Knorring 1914</xref>).</p><p>Although we rejected the old record of <italic><tp:taxon-name><tp:taxon-name-part taxon-name-part-type="genus" reg="Sisymbrium">S.</tp:taxon-name-part><tp:taxon-name-part taxon-name-part-type="species" reg="irio">irio</tp:taxon-name-part></tp:taxon-name></italic> in Kyrgyzstan, the species is reported from the country in the present contribution. There is another, obscure record of the species from rye fields in northern Kyrgyzstan, dated 5 May 2011 (<xref ref-type="bibr" rid="B12112925">Nowak et al. 2013</xref>), but we doubt its correct identity in the absence of publicly available herbarium specimens.</p></sec><sec sec-type="Distribution in Kyrgyzstan"><title>Distribution in Kyrgyzstan</title><p>Alay-Turkestan.</p><p>Two individuals of the species were observed and collected by D.German in 2024 on a roadside in the central part of Kerben Town, Jalal-Abad Region (Fig. <xref ref-type="fig" rid="F12058780">28</xref>). Since the previous species occurrence in Kyrgyzstan (<xref ref-type="bibr" rid="B12052905">Bondarenko 1974</xref>) has been rejected as based on a misidentification, this finding is a new country record.</p></sec></tp:treatment-sec><tp:treatment-sec sec-type="Ecology"><title>Ecology</title><p>Semi-deserts in the native distribution area; cultivated and abandoned lands, a variety of disturbed grounds in the secondary distribution area.</p></tp:treatment-sec><tp:treatment-sec sec-type="Biology"><title>Biology</title><p><italic><tp:taxon-name><tp:taxon-name-part taxon-name-part-type="genus" reg="Sisymbrium">Sisymbrium</tp:taxon-name-part><tp:taxon-name-part taxon-name-part-type="species" reg="irio">irio</tp:taxon-name-part></tp:taxon-name></italic> is an annual or over-wintering herb (<xref ref-type="bibr" rid="B12055641">Clapham et al. 1989</xref>).</p><p>The species is self-pollinating (<xref ref-type="bibr" rid="B12052869">Khoshoo 1966</xref>). It has a quick development cycle and is capable of producing numerous small seeds, which are easy to disperse. The species exists on several ploidy levels (diploid, triploid, tetraploid, hexaploid and octoploid) (<xref ref-type="bibr" rid="B12052878">Khoshoo 1955</xref>), which may facilitate its dispersal to different habitats and climate zones (<xref ref-type="bibr" rid="B12052887">Khoshoo 1965</xref>).</p></tp:treatment-sec><tp:treatment-sec sec-type="Notes"><title>Notes</title><p>The species can be confused with <italic><tp:taxon-name><tp:taxon-name-part taxon-name-part-type="genus" reg="Sisymbrium">Sisymbrium</tp:taxon-name-part><tp:taxon-name-part taxon-name-part-type="species" reg="loeselii">loeselii</tp:taxon-name-part></tp:taxon-name></italic>, which differs from <italic><tp:taxon-name><tp:taxon-name-part taxon-name-part-type="genus" reg="Sisymbrium">S.</tp:taxon-name-part><tp:taxon-name-part taxon-name-part-type="species" reg="irio">irio</tp:taxon-name-part></tp:taxon-name></italic> by petals (5)6–8 mm long (vs. 2.5–3.5(4) mm long) and hispid (vs. soft) pubescence, when present (<xref ref-type="bibr" rid="B12052931">Yunusov 1978</xref>, <xref ref-type="bibr" rid="B12052780">Zhou et al. 2001</xref>, <xref ref-type="bibr" rid="B12055605">Al-Shehbaz 2015</xref>).</p></tp:treatment-sec><tp:treatment-sec sec-type="Introduction to Kyrgyzstan"><title>Introduction to Kyrgyzstan</title><sec sec-type="Period of introduction"><title>Period of introduction</title><p>Neophyte.</p><p>The species has been recorded for the first time in 2024. Its first introduction may have gone unnoticed because of the ongoing flow of commodities from abroad, but the lack of earlier records suggests the rather recent arrival in the post-Soviet times.</p></sec><sec sec-type="Pathways of introduction"><title>Pathways of introduction</title><p>Transport - Contaminant: Seed contaminant.</p><p>Three major pathways of introduction are known for the species. In Europe, it was most frequently found as a grain impurity (<xref ref-type="bibr" rid="B12052793">Suominen 1979</xref>, <xref ref-type="bibr" rid="B12056028">Rich 1991</xref>) or in wool waste (<xref ref-type="bibr" rid="B12056044">Pyšek 2005</xref>, <xref ref-type="bibr" rid="B12052860">Shimwell 2006</xref>). A recent, but seemingly minor means of introduction is soil contamination; the plant was found in containers in topsoil with imported ornamental plants in the Mediterranean trade (<xref ref-type="bibr" rid="B12095917">Hoste and Verloove 2010</xref>). In particular, this pathway was assumed in the latest report of <italic><tp:taxon-name><tp:taxon-name-part taxon-name-part-type="genus" reg="Sisymbrium">S.</tp:taxon-name-part><tp:taxon-name-part taxon-name-part-type="species" reg="irio">irio</tp:taxon-name-part></tp:taxon-name></italic> from Siberia (<xref ref-type="bibr" rid="B12112934">Bolbotov et al. 2024</xref>).</p><p>In Kyrgyzstan, we can safely assume the species immigration with grain import. Further dispersal has not been observed.</p></sec><sec sec-type="Source of introduction"><title>Source of introduction</title><p>Probably Uzbekistan, due to the trade within Central Asia.</p><p>As the plants were observed growing on a roadside without any direct connection with the source, their link with a particular commodity is uncertain. <italic><tp:taxon-name><tp:taxon-name-part taxon-name-part-type="genus" reg="Sisymbrium">Sisymbrium</tp:taxon-name-part><tp:taxon-name-part taxon-name-part-type="species" reg="irio">irio</tp:taxon-name-part></tp:taxon-name></italic> is commonly introduced with wheat (e.g. <xref ref-type="bibr" rid="B12052793">Suominen (1979)</xref>), which may also be the case here, but its origin is uncertain. Wheat import has covered a third of the total consumption in Kyrgyzstan and this commodity has been recently imported mostly from Kazakhstan (<xref ref-type="bibr" rid="B12096195">Zorya et al. 2020</xref>) and, to a minor extent, from Russia, whereas <italic><tp:taxon-name><tp:taxon-name-part taxon-name-part-type="genus" reg="Sisymbrium">S.</tp:taxon-name-part><tp:taxon-name-part taxon-name-part-type="species" reg="irio">irio</tp:taxon-name-part></tp:taxon-name></italic> is only a rare railway alien in Russia (<xref ref-type="bibr" rid="B12095938">Dorofeev 2002</xref>) and has never been reported from Kazakhstan (<xref ref-type="bibr" rid="B12095930">Abdulina 1999</xref>), so that the species immigration with grain from these countries is impossible. However, according to our observations, the species is present as a weed on wheat fields in Uzbekistan, from which some irregular import occurs, especially in border regions. Uzbekistan could be a likely origin of seed propagules of <italic><tp:taxon-name><tp:taxon-name-part taxon-name-part-type="genus" reg="Sisymbrium">S.</tp:taxon-name-part><tp:taxon-name-part taxon-name-part-type="species" reg="irio">irio</tp:taxon-name-part></tp:taxon-name></italic> in Kyrgyzstan.</p></sec><sec sec-type="Invasion status"><title>Invasion status</title><p>Casual.</p><p>The species persistence has not been observed. Its record in a populated place suggests casual introduction, with low chances for survival in this particular locality. However, future naturalisation is not excuded as the species exhibits a high capacity for naturalisation in semi-deserts (<xref ref-type="bibr" rid="B12052896">Rollins 1980</xref>, <xref ref-type="bibr" rid="B12112947">Rollins 1993</xref>) and its presence in Uzbekistan seems to be persistent.</p></sec><sec sec-type="Evidence of impact"><title>Evidence of impact</title><p>Agriculture - no impact (so far, not recorded on fields, although recent surveys are lacking). Native ecosystems - no impact (not found outside populated places). Urban areas - minor impact (casual occurrence as a ruderal plant).</p></sec><sec sec-type="Trend"><title>Trend</title><p>Increasing (inferred).</p><p>The high level of wheat import to Kyrgyzstan, which mostly occurs within the Central Asian region (<xref ref-type="bibr" rid="B12096195">Zorya et al. 2020</xref>), explains the recent introduction of <italic><tp:taxon-name><tp:taxon-name-part taxon-name-part-type="genus" reg="Sisymbrium">S.</tp:taxon-name-part><tp:taxon-name-part taxon-name-part-type="species" reg="irio">irio</tp:taxon-name-part></tp:taxon-name></italic> to the country and demonstrates its potential for further spread with imported commodities.</p></sec></tp:treatment-sec><tp:treatment-sec><!--Section generated to contain objects referenced in tp:taxon-treatment.--><fig id="F12052976" position="float" orientation="portrait"><object-id xmlns:xlink="http://www.w3.org/1999/xlink" content-type="arpha" xlink:type="simple">C2AABEB8-6095-58D5-AD10-435A0966C784</object-id><object-id xmlns:xlink="http://www.w3.org/1999/xlink" content-type="doi" xlink:type="simple">10.3897/BDJ.13.e145624.figure26</object-id><label>Figure 26.</label><caption><p>Native and alien (not distinguished) distribution of <italic><tp:taxon-name><tp:taxon-name-part taxon-name-part-type="genus" reg="Sisymbrium">Sisymbrium</tp:taxon-name-part><tp:taxon-name-part taxon-name-part-type="species" reg="irio">irio</tp:taxon-name-part></tp:taxon-name></italic> in Central Asia and neighbouring countries (those named in the map).</p></caption><graphic xmlns:xlink="http://www.w3.org/1999/xlink" xlink:href="bdj-13-e145624-g026.png" position="float" id="oo_1144321.png" orientation="portrait" xlink:type="simple"><uri content-type="original_file" xlink:type="simple">https://binary.pensoft.net/fig/1144321</uri></graphic></fig><fig id="F12055577" position="float" orientation="portrait"><object-id xmlns:xlink="http://www.w3.org/1999/xlink" content-type="arpha" xlink:type="simple">DFD3F963-AF25-5566-842F-090AD77ECDE0</object-id><object-id xmlns:xlink="http://www.w3.org/1999/xlink" content-type="doi" xlink:type="simple">10.3897/BDJ.13.e145624.figure27</object-id><label>Figure 27.</label><caption><p>A fallow field south of Boysun Town in Uzbekistan, abundantly covered by <italic><tp:taxon-name><tp:taxon-name-part taxon-name-part-type="genus" reg="Sinapis">Sinapis</tp:taxon-name-part><tp:taxon-name-part taxon-name-part-type="species" reg="arvensis">arvensis</tp:taxon-name-part></tp:taxon-name></italic>, also hosted plants of <italic><tp:taxon-name><tp:taxon-name-part taxon-name-part-type="genus" reg="Sisymbrium">Sisymbrium</tp:taxon-name-part><tp:taxon-name-part taxon-name-part-type="species" reg="irio">irio</tp:taxon-name-part></tp:taxon-name></italic> (photo by D. German, 13 April 2023).</p></caption><graphic xmlns:xlink="http://www.w3.org/1999/xlink" xlink:href="bdj-13-e145624-g027.jpg" position="float" id="oo_1134319.JPG" orientation="portrait" xlink:type="simple"><uri content-type="original_file" xlink:type="simple">https://binary.pensoft.net/fig/1134319</uri></graphic></fig><fig id="F12058780" position="float" orientation="portrait"><object-id xmlns:xlink="http://www.w3.org/1999/xlink" content-type="arpha" xlink:type="simple">0D4584C2-25A6-52B0-9CA0-EE156589343F</object-id><object-id xmlns:xlink="http://www.w3.org/1999/xlink" content-type="doi" xlink:type="simple">10.3897/BDJ.13.e145624.figure28</object-id><label>Figure 28.</label><caption><p>The confirmed alien record of <italic><tp:taxon-name><tp:taxon-name-part taxon-name-part-type="genus" reg="Sisymbrium">Sisymbrium</tp:taxon-name-part><tp:taxon-name-part taxon-name-part-type="species" reg="irio">irio</tp:taxon-name-part></tp:taxon-name></italic> in Kyrgyzstan.</p></caption><graphic xmlns:xlink="http://www.w3.org/1999/xlink" xlink:href="bdj-13-e145624-g028.png" position="float" id="oo_1134788.png" orientation="portrait" xlink:type="simple"><uri content-type="original_file" xlink:type="simple">https://binary.pensoft.net/fig/1134788</uri></graphic></fig></tp:treatment-sec><ref-list><ref id="B12052780"><element-citation xmlns:xlink="http://www.w3.org/1999/xlink" publication-type="chapter" xlink:type="simple"><person-group person-group-type="author"><name name-style="western"><surname>Zhou</surname><given-names>T. Y.</given-names></name><name name-style="western"><surname>Lu</surname><given-names>L. L.</given-names></name><name name-style="western"><surname>Yang</surname><given-names>G.</given-names></name><name name-style="western"><surname>Al-Shehbaz</surname><given-names>I. A.</given-names></name></person-group><year>2001</year><chapter-title>Brassicaceae</chapter-title><person-group person-group-type="editor"><name name-style="western"><surname>Wu</surname><given-names>Z. G.</given-names></name><name name-style="western"><surname>Raven</surname><given-names>P. H.</given-names></name></person-group><source>Flora of China</source><volume>Vol. 8</volume><publisher-name>Science Press &amp; Missouri Botanical Garden Press</publisher-name><publisher-loc>Beijing &amp; St. Louis</publisher-loc><size units="page">1–193</size><isbn>978-0915279937</isbn></element-citation></ref><ref id="B12052772"><element-citation xmlns:xlink="http://www.w3.org/1999/xlink" publication-type="website" xlink:type="simple"><person-group person-group-type="author"><name name-style="western"><surname>POWO</surname></name></person-group><article-title>Plants of the World Online. Facilitated by the Royal Botanic Gardens, Kew</article-title><uri xlink:type="simple">https://powo.science.kew.org</uri><date-in-citation content-type="access-date">2024-09-13T00:57:04+00:00</date-in-citation></element-citation></ref><ref id="B12055657"><element-citation xmlns:xlink="http://www.w3.org/1999/xlink" publication-type="article" xlink:type="simple"><person-group person-group-type="author"><name name-style="western"><surname>Žerdoner Čalasan</surname><given-names>Anže</given-names></name><name name-style="western"><surname>German</surname><given-names>D. A.</given-names></name><name name-style="western"><surname>Hurka</surname><given-names>Herbert</given-names></name><name name-style="western"><surname>Neuffer</surname><given-names>Barbara</given-names></name></person-group><year>2021</year><article-title>A story from the Miocene: Clock‐dated phylogeny of <italic><tp:taxon-name><tp:taxon-name-part taxon-name-part-type="genus" reg="Sisymbrium">Sisymbrium</tp:taxon-name-part></tp:taxon-name></italic> L. (<tp:taxon-name><tp:taxon-name-part taxon-name-part-type="tribe">Sisymbrieae</tp:taxon-name-part></tp:taxon-name>, <tp:taxon-name><tp:taxon-name-part taxon-name-part-type="family">Brassicaceae</tp:taxon-name-part></tp:taxon-name>)</article-title><source>Ecology and Evolution</source><volume>11</volume><issue>6</issue><fpage>2573</fpage><lpage>2595</lpage><pub-id pub-id-type="doi">10.1002/ece3.7217</pub-id></element-citation></ref><ref id="B12052896"><element-citation xmlns:xlink="http://www.w3.org/1999/xlink" publication-type="article" xlink:type="simple"><person-group person-group-type="author"><name name-style="western"><surname>Rollins</surname><given-names>R. C.</given-names></name></person-group><year>1980</year><article-title>Another cruciferous weed establishes itself in North America</article-title><source>Contributions from the Gray Herbarium of Harvard University</source><volume>210</volume><fpage>1</fpage><lpage>3</lpage><uri xlink:type="simple">https://www.jstor.org/stable/41764731</uri><pub-id pub-id-type="doi">10.5962/p.337646</pub-id></element-citation></ref><ref id="B12407085"><element-citation xmlns:xlink="http://www.w3.org/1999/xlink" publication-type="article" xlink:type="simple"><person-group person-group-type="author"><name name-style="western"><surname>Rollins</surname><given-names>R. C.</given-names></name></person-group><year>1981</year><article-title>Weeds of the <tp:taxon-name><tp:taxon-name-part taxon-name-part-type="family">Cruciferae</tp:taxon-name-part></tp:taxon-name> (<tp:taxon-name><tp:taxon-name-part taxon-name-part-type="family">Brassicaceae</tp:taxon-name-part></tp:taxon-name>) in North America</article-title><source>Journal of the Arnold Arboretum</source><volume>62</volume><issue>4</issue><fpage>517</fpage><lpage>540</lpage><uri xlink:type="simple">https://www.jstor.org/stable/43782098</uri><pub-id pub-id-type="doi">10.5962/p.185903</pub-id></element-citation></ref><ref id="B12111234"><element-citation xmlns:xlink="http://www.w3.org/1999/xlink" publication-type="article" xlink:type="simple"><person-group person-group-type="author"><name name-style="western"><surname>Rollins</surname><given-names>R. C.</given-names></name><name name-style="western"><surname>Al-Shehbaz</surname><given-names>I. A.</given-names></name></person-group><year>1986</year><article-title>Weeds of South-West Asia in North America with special reference to the <tp:taxon-name><tp:taxon-name-part taxon-name-part-type="family">Cruciferae</tp:taxon-name-part></tp:taxon-name></article-title><source>Proceedings of the Royal Society of Edinburgh. Section B. Biological Sciences</source><volume>89</volume><fpage>289</fpage><lpage>299</lpage><pub-id pub-id-type="doi">10.1017/s0269727000009118</pub-id></element-citation></ref><ref id="B12112947"><element-citation xmlns:xlink="http://www.w3.org/1999/xlink" publication-type="book" xlink:type="simple"><person-group person-group-type="author"><name name-style="western"><surname>Rollins</surname><given-names>R. C.</given-names></name></person-group><year>1993</year><source>The <tp:taxon-name><tp:taxon-name-part taxon-name-part-type="family">Cruciferae</tp:taxon-name-part></tp:taxon-name> of continental North America</source><publisher-name>Stanford University Press</publisher-name><publisher-loc>Stanford</publisher-loc><size units="page">976</size></element-citation></ref><ref id="B12111243"><element-citation xmlns:xlink="http://www.w3.org/1999/xlink" publication-type="article" xlink:type="simple"><person-group person-group-type="author"><name name-style="western"><surname>Martín-Forés</surname><given-names>I.</given-names></name><name name-style="western"><surname>Guerin</surname><given-names>G. R.</given-names></name><name name-style="western"><surname>Lewis</surname><given-names>D.</given-names></name><name name-style="western"><surname>Gallagher</surname><given-names>R. V.</given-names></name><name name-style="western"><surname>Vilà</surname><given-names>M.</given-names></name><name name-style="western"><surname>Catford</surname><given-names>J. A.</given-names></name><name name-style="western"><surname>Pauchard</surname><given-names>A.</given-names></name><name name-style="western"><surname>Sparrow</surname><given-names>B.</given-names></name></person-group><year>2023</year><article-title>The alien flora of Australia (AFA), a unified Australian national dataset on plant invasion</article-title><source>Scientific Data</source><volume>10</volume><issue>1</issue><pub-id pub-id-type="doi">10.1038/s41597-023-02746-3</pub-id></element-citation></ref><ref id="B12436956"><element-citation xmlns:xlink="http://www.w3.org/1999/xlink" publication-type="website" xlink:type="simple"><person-group person-group-type="author"><name name-style="western"><surname>GBIF</surname></name></person-group><article-title>Global Biodiversity Information Facility</article-title><uri xlink:type="simple">https://www.gbif.org</uri><date-in-citation content-type="access-date">2024-12-28T00:57:04+00:00</date-in-citation></element-citation></ref><ref id="B12111431"><element-citation xmlns:xlink="http://www.w3.org/1999/xlink" publication-type="article" xlink:type="simple"><person-group person-group-type="author"><name name-style="western"><surname>Salisbury</surname><given-names>P. A.</given-names></name><name name-style="western"><surname>Potter</surname><given-names>T. D.</given-names></name><name name-style="western"><surname>Gurung</surname><given-names>A. M.</given-names></name><name name-style="western"><surname>Mailer</surname><given-names>R. J.</given-names></name><name name-style="western"><surname>Williams</surname><given-names>W. M.</given-names></name></person-group><year>2018</year><article-title>Potential impact of weedy <tp:taxon-name><tp:taxon-name-part taxon-name-part-type="family">Brassicaceae</tp:taxon-name-part></tp:taxon-name> species on oil and meal quality of oilseed rape (canola) in Australia</article-title><source>Weed Research</source><volume>58</volume><issue>3</issue><fpage>200</fpage><lpage>209</lpage><pub-id pub-id-type="doi">10.1111/wre.12296</pub-id></element-citation></ref><ref id="B12055666"><element-citation xmlns:xlink="http://www.w3.org/1999/xlink" publication-type="chapter" xlink:type="simple"><person-group person-group-type="author"><name name-style="western"><surname>Hedge</surname><given-names>I. C.</given-names></name></person-group><year>1965</year><chapter-title><italic>Sisymbrium</italic> L.</chapter-title><person-group person-group-type="editor"><name name-style="western"><surname>Davis</surname><given-names>P. H.</given-names></name></person-group><source>Flora of Turkey and the East Aegean Islands</source><volume>Vol. 1</volume><publisher-name>Edinburgh University Press</publisher-name><publisher-loc>Edinburgh</publisher-loc><size units="page">481-485</size></element-citation></ref><ref id="B12052802"><element-citation xmlns:xlink="http://www.w3.org/1999/xlink" publication-type="chapter" xlink:type="simple"><person-group person-group-type="author"><name name-style="western"><surname>Hedge</surname><given-names>I. C.</given-names></name></person-group><year>1968</year><chapter-title>Brassiceae, Sisymbrieae</chapter-title><person-group person-group-type="editor"><name name-style="western"><surname>Rechinger</surname><given-names>K. H.</given-names></name></person-group><source>Flora Iranica</source><volume>Vol. 57</volume><publisher-name>Akademische Druck- u. Verlagsanstalt</publisher-name><publisher-loc>Graz</publisher-loc><size units="page">33-62, 309-342</size></element-citation></ref><ref id="B12052869"><element-citation xmlns:xlink="http://www.w3.org/1999/xlink" publication-type="article" xlink:type="simple"><person-group person-group-type="author"><name name-style="western"><surname>Khoshoo</surname><given-names>T. N.</given-names></name></person-group><year>1966</year><article-title>Biosystematics of <italic><tp:taxon-name><tp:taxon-name-part taxon-name-part-type="genus" reg="Sisymbrium">Sisymbrium</tp:taxon-name-part><tp:taxon-name-part taxon-name-part-type="species" reg="Irio">Irio</tp:taxon-name-part></tp:taxon-name></italic> Complex XII: Distributional pattern</article-title><source>Caryologia</source><volume>19</volume><issue>2</issue><fpage>143</fpage><lpage>150</lpage><pub-id pub-id-type="doi">10.1080/00087114.1966.10796212</pub-id></element-citation></ref><ref id="B12052793"><element-citation xmlns:xlink="http://www.w3.org/1999/xlink" publication-type="article" xlink:type="simple"><person-group person-group-type="author"><name name-style="western"><surname>Suominen</surname><given-names>J.</given-names></name></person-group><year>1979</year><article-title>The grain immigrant flora of Finland</article-title><source>Acta Botanica Fennica</source><volume>111</volume><fpage>1</fpage><lpage>108</lpage></element-citation></ref><ref id="B12058158"><element-citation xmlns:xlink="http://www.w3.org/1999/xlink" publication-type="book" xlink:type="simple"><person-group person-group-type="author"><name name-style="western"><surname>Salisbury</surname><given-names>E.</given-names></name></person-group><year>1961</year><source>Weeds and aliens</source><publisher-name>Collins</publisher-name><publisher-loc>London</publisher-loc><size units="page">384</size></element-citation></ref><ref id="B12052815"><element-citation xmlns:xlink="http://www.w3.org/1999/xlink" publication-type="article" xlink:type="simple"><person-group person-group-type="author"><name name-style="western"><surname>McCollin</surname><given-names>D.</given-names></name><name name-style="western"><surname>Geraghty</surname><given-names>E.</given-names></name></person-group><year>2015</year><article-title>Change and causes of change in the vascular plant flora of Ireland: 1970–1999</article-title><source>Biology and Environment: Proceedings of the Royal Irish Academy</source><volume>115B</volume><issue>1</issue><fpage>67</fpage><lpage>81</lpage><uri xlink:type="simple">https://www.jstor.org/stable/10.3318/bioe.2015.08</uri><pub-id pub-id-type="doi">10.1353/bae.2015.0017</pub-id></element-citation></ref><ref id="B12052833"><element-citation xmlns:xlink="http://www.w3.org/1999/xlink" publication-type="article" xlink:type="simple"><person-group person-group-type="author"><name name-style="western"><surname>Pyšek</surname><given-names>Petr</given-names></name><name name-style="western"><surname>Sádlo</surname><given-names>Jiří</given-names></name><name name-style="western"><surname>Chrtek</surname><given-names>Jindřich</given-names></name><name name-style="western"><surname>Chytrý</surname><given-names>Milan</given-names></name><name name-style="western"><surname>Kaplan</surname><given-names>Zdeněk</given-names></name><name name-style="western"><surname>Pergl</surname><given-names>Jan</given-names></name><name name-style="western"><surname>Pokorná</surname><given-names>Adéla</given-names></name><name name-style="western"><surname>Axmanová</surname><given-names>Irena</given-names></name><name name-style="western"><surname>Čuda</surname><given-names>Jan</given-names></name><name name-style="western"><surname>Doležal</surname><given-names>Jan</given-names></name><name name-style="western"><surname>Dřevojan</surname><given-names>Pavel</given-names></name><name name-style="western"><surname>Hejda</surname><given-names>Martin</given-names></name><name name-style="western"><surname>Kočár</surname><given-names>Petr</given-names></name><name name-style="western"><surname>Kortz</surname><given-names>Alessandra</given-names></name><name name-style="western"><surname>Lososová</surname><given-names>Zdeňka</given-names></name><name name-style="western"><surname>Lustyk</surname><given-names>Pavel</given-names></name><name name-style="western"><surname>Skálová</surname><given-names>Hana</given-names></name><name name-style="western"><surname>Štajerová</surname><given-names>Kateřina</given-names></name><name name-style="western"><surname>Večeřa</surname><given-names>Martin</given-names></name><name name-style="western"><surname>Vítková</surname><given-names>Michaela</given-names></name><name name-style="western"><surname>Wild</surname><given-names>Jan</given-names></name><name name-style="western"><surname>Danihelka</surname><given-names>Jiří</given-names></name></person-group><year>2022</year><article-title>Catalogue of alien plants of the Czech Republic (3rd edition)</article-title><source>Preslia</source><volume>94</volume><issue>4</issue><fpage>447</fpage><lpage>577</lpage><pub-id pub-id-type="doi">10.23855/preslia.2022.447</pub-id></element-citation></ref><ref id="B12056036"><element-citation xmlns:xlink="http://www.w3.org/1999/xlink" publication-type="book" xlink:type="simple"><person-group person-group-type="author"><name name-style="western"><surname>Trimen</surname><given-names>H.</given-names></name><name name-style="western"><surname>Thiselton-Dyer</surname><given-names>W. T.</given-names></name></person-group><year>1869</year><source>Flora of Middlesex</source><publisher-name>R. Hardwicke</publisher-name><publisher-loc>London</publisher-loc><size units="page">428</size><uri xlink:type="simple">https://www.biodiversitylibrary.org/bibliography/49495</uri></element-citation></ref><ref id="B12055641"><element-citation xmlns:xlink="http://www.w3.org/1999/xlink" publication-type="book" xlink:type="simple"><person-group person-group-type="author"><name name-style="western"><surname>Clapham</surname><given-names>A. R.</given-names></name><name name-style="western"><surname>Tutin</surname><given-names>T. G.</given-names></name><name name-style="western"><surname>Moore</surname><given-names>D. M.</given-names></name></person-group><year>1989</year><source>Flora of the British Isles</source><edition>3rd edition</edition><publisher-name>Cambridge University Press</publisher-name><publisher-loc>Cambridge, New York, Port Chester, Melbourne, Sydney</publisher-loc><size units="page">720</size><isbn>0-521-38974-7</isbn></element-citation></ref><ref id="B12056053"><element-citation xmlns:xlink="http://www.w3.org/1999/xlink" publication-type="article" xlink:type="simple"><person-group person-group-type="author"><name name-style="western"><surname>Burgess</surname><given-names>T. L.</given-names></name><name name-style="western"><surname>Bowers</surname><given-names>J. E.</given-names></name><name name-style="western"><surname>Turner</surname><given-names>R. M.</given-names></name></person-group><year>1991</year><article-title>Exotic plants at the Desert Laboratory, Tucson, Arizona</article-title><source>Madroño</source><volume>38</volume><issue>2</issue><fpage>96</fpage><lpage>114</lpage><uri xlink:type="simple">https://www.jstor.org/stable/41424846</uri></element-citation></ref><ref id="B12055579"><element-citation xmlns:xlink="http://www.w3.org/1999/xlink" publication-type="article" xlink:type="simple"><person-group person-group-type="author"><name name-style="western"><surname>Kim</surname><given-names>Hye-Won</given-names></name><name name-style="western"><surname>Choi</surname><given-names>Tae-Young</given-names></name><name name-style="western"><surname>Son</surname><given-names>Dong</given-names></name><name name-style="western"><surname>Jo</surname><given-names>Hyeryun</given-names></name><name name-style="western"><surname>Lee</surname><given-names>Soo-Rang</given-names></name></person-group><year>2021</year><article-title><italic><tp:taxon-name><tp:taxon-name-part taxon-name-part-type="genus" reg="Sisymbrium">Sisymbrium</tp:taxon-name-part><tp:taxon-name-part taxon-name-part-type="species" reg="irio">irio</tp:taxon-name-part></tp:taxon-name></italic> L. (<tp:taxon-name><tp:taxon-name-part taxon-name-part-type="family">Brassicaceae</tp:taxon-name-part></tp:taxon-name>): a new alien plant in Korea</article-title><source>BioInvasions Records</source><volume>10</volume><issue>2</issue><fpage>453</fpage><lpage>466</lpage><pub-id pub-id-type="doi">10.3391/bir.2021.10.2.23</pub-id></element-citation></ref><ref id="B12058166"><element-citation xmlns:xlink="http://www.w3.org/1999/xlink" publication-type="article" xlink:type="simple"><person-group person-group-type="author"><name name-style="western"><surname>Kawamata</surname><given-names>Emi</given-names></name><name name-style="western"><surname>Shimono</surname><given-names>Yoshiko</given-names></name><name name-style="western"><surname>Tominaga</surname><given-names>Tohru</given-names></name></person-group><year>2018</year><article-title>Plant species composition in an international trading port and residential areas of Kobe, Japan</article-title><source>Weed Biology and Management</source><volume>18</volume><issue>1</issue><fpage>3</fpage><lpage>11</lpage><pub-id pub-id-type="doi">10.1111/wbm.12135</pub-id></element-citation></ref><ref id="B12052905"><element-citation xmlns:xlink="http://www.w3.org/1999/xlink" publication-type="chapter" xlink:type="simple"><person-group person-group-type="author"><name name-style="western"><surname>Bondarenko</surname><given-names>O. N.</given-names></name></person-group><year>1974</year><chapter-title><italic>Sisymbrium</italic> L.</chapter-title><person-group person-group-type="editor"><name name-style="western"><surname>Pakhomova</surname><given-names>M. G.</given-names></name></person-group><source>Manual of vascular plants of Central Asia. Critical synopsis of the flora of Central Asia</source><volume>vol. 4</volume><publisher-name>Science Publishers, Uzbek Academy of Sciences</publisher-name><publisher-loc>Tashkent</publisher-loc><size units="page">50–54</size><comment content-type="language">Russian</comment></element-citation></ref><ref id="B12052931"><element-citation xmlns:xlink="http://www.w3.org/1999/xlink" publication-type="chapter" xlink:type="simple"><person-group person-group-type="author"><name name-style="western"><surname>Yunusov</surname><given-names>S. Y.</given-names></name></person-group><year>1978</year><chapter-title><italic>Sisymbrium</italic> L., <italic>Armoracia</italic> Gaertn., <italic>Sinapis</italic> L.</chapter-title><person-group person-group-type="editor"><name name-style="western"><surname>Ovchinnikov</surname><given-names>P. N.</given-names></name></person-group><source>Flora of the Tajik SSR</source><volume>Vol. 5</volume><publisher-name>Science Publishers</publisher-name><publisher-loc>Leningrad</publisher-loc><size units="page">24-30, 74, 217-218</size><comment content-type="language">Russian</comment></element-citation></ref><ref id="B12052918"><element-citation xmlns:xlink="http://www.w3.org/1999/xlink" publication-type="chapter" xlink:type="simple"><person-group person-group-type="author"><name name-style="western"><surname>Vasilczenko</surname><given-names>I. T.</given-names></name></person-group><year>1948</year><chapter-title>Cruciferae</chapter-title><person-group person-group-type="editor"><name name-style="western"><surname>Vasilczenko</surname><given-names>I. T.</given-names></name></person-group><source>Flora of Turkmenia</source><volume>Vol. 3</volume><publisher-name>Turkmen Branch, Academy of Sciences of the USSR</publisher-name><publisher-loc>Ashabad</publisher-loc><size units="page">169-268</size><comment content-type="language">Russian</comment></element-citation></ref><ref id="B12052944"><element-citation xmlns:xlink="http://www.w3.org/1999/xlink" publication-type="chapter" xlink:type="simple"><person-group person-group-type="author"><name name-style="western"><surname>Botschantzev</surname><given-names>V. P.</given-names></name><name name-style="western"><surname>Vvedensky</surname><given-names>A. I.</given-names></name></person-group><year>1955</year><chapter-title>Cruciferae</chapter-title><person-group person-group-type="editor"><name name-style="western"><surname>Vvedensky</surname><given-names>A. I.</given-names></name></person-group><source>Flora of Uzbekistan</source><volume>Vol. 3</volume><publisher-name>Academy of Sciences of the Uzbek SSR</publisher-name><publisher-loc>Tashkent</publisher-loc><size units="page">65-221</size><comment content-type="language">Russian</comment></element-citation></ref><ref id="B12052978"><element-citation xmlns:xlink="http://www.w3.org/1999/xlink" publication-type="article" xlink:type="simple"><person-group person-group-type="author"><name name-style="western"><surname>Franchet</surname><given-names>A.</given-names></name></person-group><year>1883</year><article-title>Plantes du Turkestan, Mission Capus</article-title><source>Annales des Sciences naturelles. Botanique, sér. 6</source><volume>15</volume><fpage>214</fpage><lpage>268</lpage></element-citation></ref><ref id="B12055568"><element-citation xmlns:xlink="http://www.w3.org/1999/xlink" publication-type="article" xlink:type="simple"><person-group person-group-type="author"><name name-style="western"><surname>Panin</surname><given-names>S. B.</given-names></name></person-group><year>2017</year><article-title>The influence of political factors on border trade and economic relations of Russia to Afghanistan (1900-1914)</article-title><source>Oriens</source><volume>2017</volume><issue>1</issue><fpage>28</fpage><lpage>43</lpage><comment content-type="language">Russian</comment></element-citation></ref><ref id="B12055560"><element-citation xmlns:xlink="http://www.w3.org/1999/xlink" publication-type="book" xlink:type="simple"><person-group person-group-type="author"><name name-style="western"><surname>Iskandarov</surname><given-names>B.</given-names></name></person-group><year>2012</year><source>Eastern Buxoro and Pamir in the second half of the 19th century</source><edition>2nd edition</edition><publisher-name>Donish</publisher-name><publisher-loc>Dushanbe</publisher-loc><size units="page">752</size><comment content-type="language">Russian</comment><isbn>978-99947-3117-6</isbn></element-citation></ref><ref id="B12112917"><element-citation xmlns:xlink="http://www.w3.org/1999/xlink" publication-type="book" xlink:type="simple"><person-group person-group-type="editor"><name name-style="western"><surname>Nowak</surname><given-names>A.</given-names></name><name name-style="western"><surname>Nobis</surname><given-names>M.</given-names></name></person-group><year>2020</year><source>Illustrated flora of Tajikistan and adjacent areas</source><publisher-name>Polish Academy of Sciences</publisher-name><publisher-loc>Warsaw &amp; Cracow &amp; Opole</publisher-loc><size units="page">766</size><isbn>978-83-938900-5-7 (print), 978-83-938900-6-4 (on-line)</isbn></element-citation></ref><ref id="B12055597"><element-citation xmlns:xlink="http://www.w3.org/1999/xlink" publication-type="book" xlink:type="simple"><person-group person-group-type="author"><name name-style="western"><surname>Lazkov</surname><given-names>G. A.</given-names></name><name name-style="western"><surname>Sultanova</surname><given-names>B. A.</given-names></name></person-group><year>2011</year><source>Checklist of vascular plants of Kyrgyzstan</source><publisher-name>Finnish Museum of Natural History</publisher-name><publisher-loc>Helsinki</publisher-loc><size units="page">166</size><comment content-type="language">Russian</comment><isbn>978-952-10-7588-9</isbn></element-citation></ref><ref id="B12055589"><element-citation xmlns:xlink="http://www.w3.org/1999/xlink" publication-type="book" xlink:type="simple"><person-group person-group-type="author"><name name-style="western"><surname>Lazkov</surname><given-names>G. A.</given-names></name><name name-style="western"><surname>Sultanova</surname><given-names>B. A.</given-names></name></person-group><year>2014</year><source>Inventory of the flora of Kyrgyzstan: Vascular plants</source><publisher-name>United Nations Development Programme</publisher-name><publisher-loc>Bishkek</publisher-loc><size units="page">126</size><comment content-type="language">Russian</comment></element-citation></ref><ref id="B12055618"><element-citation xmlns:xlink="http://www.w3.org/1999/xlink" publication-type="book" xlink:type="simple"><person-group person-group-type="editor"><name name-style="western"><surname>Sennikov</surname><given-names>A. N.</given-names></name><name name-style="western"><surname>Tojibaev</surname><given-names>K. S.</given-names></name></person-group><year>2021</year><source>Checklist of vascular plants of the Tian-Shan Mountain System</source><publisher-name>Korea National Arboretum</publisher-name><publisher-loc>Pocheon</publisher-loc><size units="page">607</size><isbn>979-11-90509-72-5</isbn></element-citation></ref><ref id="B12055628"><element-citation xmlns:xlink="http://www.w3.org/1999/xlink" publication-type="chapter" xlink:type="simple"><person-group person-group-type="author"><name name-style="western"><surname>von Knorring</surname><given-names>O.</given-names></name></person-group><year>1914</year><chapter-title>Explorations in Osh District</chapter-title><person-group person-group-type="editor"><name name-style="western"><surname>Fedtschenko</surname><given-names>B. A.</given-names></name></person-group><source>A preliminary report on botanical explorations in Siberia and Turkestan in 1913</source><publisher-name>Migration Department, General Administration of Land Use and Agriculture</publisher-name><publisher-loc>Saint Petersburg</publisher-loc><size units="page">399–414</size><comment content-type="language">Russian</comment></element-citation></ref><ref id="B12112925"><element-citation xmlns:xlink="http://www.w3.org/1999/xlink" publication-type="article" xlink:type="simple"><person-group person-group-type="author"><name name-style="western"><surname>Nowak</surname><given-names>Sylwia</given-names></name><name name-style="western"><surname>Nowak</surname><given-names>Arkadiusz</given-names></name><name name-style="western"><surname>Nobis</surname><given-names>Marcin</given-names></name><name name-style="western"><surname>Nobis</surname><given-names>Agnieszka</given-names></name></person-group><year>2013</year><article-title>Caucalido platycarpi-Vicietum michauxii — a new weed association from crop fields of Kyrgyzstan (Middle Asia)</article-title><source>Central European Journal of Biology</source><volume>9</volume><issue>2</issue><fpage>189</fpage><lpage>199</lpage><pub-id pub-id-type="doi">10.2478/s11535-013-0256-z</pub-id></element-citation></ref><ref id="B12052878"><element-citation xmlns:xlink="http://www.w3.org/1999/xlink" publication-type="article" xlink:type="simple"><person-group person-group-type="author"><name name-style="western"><surname>Khoshoo</surname><given-names>T. N.</given-names></name></person-group><year>1955</year><article-title>Biosystematics of the <italic><tp:taxon-name><tp:taxon-name-part taxon-name-part-type="genus" reg="Sisymbrium">Sisymbrium</tp:taxon-name-part><tp:taxon-name-part taxon-name-part-type="species" reg="irio">irio</tp:taxon-name-part></tp:taxon-name></italic> complex</article-title><source>Nature</source><volume>176</volume><issue>4482</issue><fpage>608</fpage><lpage>608</lpage><pub-id pub-id-type="doi">10.1038/176608a0</pub-id></element-citation></ref><ref id="B12052887"><element-citation xmlns:xlink="http://www.w3.org/1999/xlink" publication-type="article" xlink:type="simple"><person-group person-group-type="author"><name name-style="western"><surname>Khoshoo</surname><given-names>T. N.</given-names></name></person-group><year>1965</year><article-title>Biosystematics of <italic><tp:taxon-name><tp:taxon-name-part taxon-name-part-type="genus" reg="Sisymbrium">Sisymbrium</tp:taxon-name-part><tp:taxon-name-part taxon-name-part-type="species" reg="Irio">Irio</tp:taxon-name-part></tp:taxon-name></italic> complex. XI. Competitive ability of the races</article-title><source>Caryologia</source><volume>18</volume><issue>4</issue><fpage>671</fpage><lpage>673</lpage><pub-id pub-id-type="doi">10.1080/00087114.1965.10796198</pub-id></element-citation></ref><ref id="B12055605"><element-citation xmlns:xlink="http://www.w3.org/1999/xlink" publication-type="chapter" xlink:type="simple"><person-group person-group-type="author"><name name-style="western"><surname>Al-Shehbaz</surname><given-names>I. A.</given-names></name></person-group><year>2015</year><chapter-title>Brassicaceae</chapter-title><person-group person-group-type="editor"><name name-style="western"><surname>Hong</surname><given-names>D. Y.</given-names></name></person-group><source>Flora of Pan-Himalaya</source><volume>Vol. 30</volume><publisher-name>Cambridge University Press &amp; Science Press</publisher-name><publisher-loc>Cambridge &amp; Beijing</publisher-loc><size units="page">1–595</size><isbn>9781107158986</isbn></element-citation></ref><ref id="B12056028"><element-citation xmlns:xlink="http://www.w3.org/1999/xlink" publication-type="book" xlink:type="simple"><person-group person-group-type="author"><name name-style="western"><surname>Rich</surname><given-names>T. C.G.</given-names></name></person-group><year>1991</year><source>Crucifers of Great Britain and Ireland</source><publisher-name>Botanical Society of the British Isles</publisher-name><publisher-loc>London</publisher-loc><size units="page">334</size></element-citation></ref><ref id="B12056044"><element-citation xmlns:xlink="http://www.w3.org/1999/xlink" publication-type="article" xlink:type="simple"><person-group person-group-type="author"><name name-style="western"><surname>Pyšek</surname><given-names>Petr</given-names></name></person-group><year>2005</year><article-title>Survival rates in the Czech Republic of introduced plants known as wool aliens</article-title><source>Biological Invasions</source><volume>7</volume><issue>4</issue><fpage>567</fpage><lpage>576</lpage><pub-id pub-id-type="doi">10.1007/s10530-004-7566-z</pub-id></element-citation></ref><ref id="B12052860"><element-citation xmlns:xlink="http://www.w3.org/1999/xlink" publication-type="article" xlink:type="simple"><person-group person-group-type="author"><name name-style="western"><surname>Shimwell</surname><given-names>D. W.</given-names></name></person-group><year>2006</year><article-title>A Shoddy Tale: perspectives on the wool alien flora of West Yorkshire in the twenty-first century</article-title><source>Watsonia</source><volume>26</volume><fpage>127</fpage><lpage>137</lpage><uri xlink:type="simple">http://archive.bsbi.org.uk/Wats26p127.pdf</uri></element-citation></ref><ref id="B12095917"><element-citation xmlns:xlink="http://www.w3.org/1999/xlink" publication-type="chapter" xlink:type="simple"><person-group person-group-type="author"><name name-style="western"><surname>Hoste</surname><given-names>I.</given-names></name><name name-style="western"><surname>Verloove</surname><given-names>F.</given-names></name></person-group><year>2010</year><chapter-title>Mediterranean container plants and their stowaways: A potential source of invasive plant species</chapter-title><person-group person-group-type="editor"><name name-style="western"><surname>Segers</surname><given-names>H.</given-names></name><name name-style="western"><surname>Branquart</surname><given-names>E.</given-names></name></person-group><source>Science Facing Aliens. Proceedings of a scientific meetingon Invasive Alien Species, Brussels, May 11th 2009</source><publisher-name>Belgian Biodiversity Platform</publisher-name><publisher-loc>Brussels</publisher-loc><size units="page">39-44</size><isbn>9789081514903</isbn></element-citation></ref><ref id="B12112934"><element-citation xmlns:xlink="http://www.w3.org/1999/xlink" publication-type="article" xlink:type="simple"><person-group person-group-type="author"><name name-style="western"><surname>Bolbotov</surname><given-names>G. A.</given-names></name><name name-style="western"><surname>German</surname><given-names>D. A.</given-names></name><name name-style="western"><surname>Gudkova</surname><given-names>P. D.</given-names></name><name name-style="western"><surname>Shmakov</surname><given-names>A. I.</given-names></name><name name-style="western"><surname>Anisimov</surname><given-names>A. V.</given-names></name><name name-style="western"><surname>Golyakov</surname><given-names>P. V.</given-names></name><name name-style="western"><surname>Smirnov</surname><given-names>S. V.</given-names></name><name name-style="western"><surname>Kechaykin</surname><given-names>Aleksey A.</given-names></name></person-group><year>2024</year><article-title>New records in the flora of Siberia and Kazakhstan</article-title><source>Turczaninowia</source><volume>27</volume><issue>1</issue><fpage>114</fpage><lpage>123</lpage><pub-id pub-id-type="doi">10.14258/turczaninowia.27.1.15</pub-id></element-citation></ref><ref id="B12096195"><element-citation xmlns:xlink="http://www.w3.org/1999/xlink" publication-type="book" xlink:type="simple"><person-group person-group-type="author"><name name-style="western"><surname>Zorya</surname><given-names>S.</given-names></name><name name-style="western"><surname>Rybchinsky</surname><given-names>R.</given-names></name><name name-style="western"><surname>Kupchenko</surname><given-names>A.</given-names></name></person-group><year>2020</year><source>Analysis of the regional dynamics of the wheat and flour market in Central Asia, and its influence on Uzbekistan</source><publisher-name>World Bank Group</publisher-name><size units="page">45</size><comment content-type="language">Russian</comment></element-citation></ref><ref id="B12095938"><element-citation xmlns:xlink="http://www.w3.org/1999/xlink" publication-type="article" xlink:type="simple"><person-group person-group-type="author"><name name-style="western"><surname>Dorofeev</surname><given-names>V. I.</given-names></name></person-group><year>2002</year><article-title><tp:taxon-name><tp:taxon-name-part taxon-name-part-type="family">Cruciferae</tp:taxon-name-part></tp:taxon-name> of European Russia</article-title><source>Turczaninowia</source><volume>5</volume><issue>3</issue><fpage>5</fpage><lpage>114</lpage><comment content-type="language">Russian</comment></element-citation></ref><ref id="B12095930"><element-citation xmlns:xlink="http://www.w3.org/1999/xlink" publication-type="book" xlink:type="simple"><person-group person-group-type="author"><name name-style="western"><surname>Abdulina</surname><given-names>S. A.</given-names></name></person-group><year>1999</year><source>Checklist of vascular plants of Kazakhstan</source><publisher-name>Institute of Botany and Phytointroduction</publisher-name><publisher-loc>Almaty</publisher-loc><size units="page">187</size><isbn>9965-01-189-3</isbn></element-citation></ref></ref-list></tp:taxon-treatment>
