# Supplementary material for: The first checklist of alien vascular plants of Kyrgyzstan, with new records and critical evaluation of earlier data. Contribution 3
Source: Biodivers Data J. 2025 Mar 4;13:e145624. doi: 10.3897/BDJ.13.e145624 (PMC11897906; doi:10.3897/BDJ.13.e145624)
Supplement: Supplementary material 1 — Distributional dataset for alien species of Brassicaceae in Central Asia (excluding Kyrgyzstan) [file bdj-13-e145624-s001.csv]

source	basisOfRecord	recordedBy	occurrenceStatus	year	month	day	continent	country	locality	habitat	maximumElevationInMeters	establishmentMeans	decimalLatitude	decimalLongitude	coordinateUncertaintyInMeters	family	genus	specificEpithet	taxonRank
ALTB	HerbariumSpecimen	German D.A. et al.	present	2023	4	13	Asia	Uzbekistan	south of Boysun	fallow fields	900	introduced	38.081998	67.198261	4	Brassicaceae	Sisymbrium	irio	species
ALTB	HerbariumSpecimen	German D.A. et al.	present	2024	5	11	Asia	Uzbekistan	Lailapxona Village		390	introduced	38.002675	67.854542	4	Brassicaceae	Sisymbrium	irio	species
German D.	HumanObservation	German D.A.	present	2024	5	7	Asia	Uzbekistan	Shadlik Village	field road	225	introduced	40.469589	68.56685	4	Brassicaceae	Sisymbrium	irio	species
Plantarium	HumanObservation	Chulanova G.	present	2018	4	28	Asia	Uzbekistan	Buxoro Town	ruderal place	350	introduced	39.75	64.44	1500	Brassicaceae	Sisymbrium	irio	species
LE	HerbariumSpecimen	Vvedensky A.I.	present	1927	5	30	Asia	Uzbekistan	Angor Village		350	introduced	37.464	67.15	500	Brassicaceae	Sisymbrium	irio	species
TASH	HerbariumSpecimen	Vvedensky A.I.	present	1927	5	30	Asia	Uzbekistan	Angor Village		350	introduced	37.464	67.15	500	Brassicaceae	Sisymbrium	irio	species
Flora of Tajikistan	HumanObservation	Yunusov	present				Asia	Tajikistan	Shahrituz		350	introduced	37.261	68.1355	1000	Brassicaceae	Sisymbrium	irio	species
LE	HerbariumSpecimen	Divnogorskaya D.	present	1910	7	20	Asia	Uzbekistan	Beshkent		370	introduced	37.303	67.907	500	Brassicaceae	Sisymbrium	irio	species
LE	HerbariumSpecimen	Cuiko S.	present	1912	4	24	Asia	Turkmenistan	Gyzylarbat	weedy in a nursery garden	1350	introduced	38.026	57.42	500	Brassicaceae	Sisymbrium	irio	species
LE	HerbariumSpecimen	Gubanov I.A.	present	1963	5	17	Asia	Turkmenistan	Mergen-Ulja River		200	introduced	38.157	55.88	500	Brassicaceae	Sisymbrium	irio	species
MW	HerbariumSpecimen	Gubanov I.A.	present	1963	5	17	Asia	Turkmenistan	Mergen-Ulja River		200	introduced	38.157	55.88	500	Brassicaceae	Sisymbrium	irio	species
LE	HerbariumSpecimen	Sintenis	present	1901	4	21	Asia	Turkmenistan	Krasnovodsk [Turkmenbashy]		80	introduced	40.03	52.968	500	Brassicaceae	Sisymbrium	irio	species
LE	HerbariumSpecimen	Litvinov D.I.	present	1897	4	9	Asia	Turkmenistan	Ashabad	in hortis	400	introduced	37.943	58.375	1000	Brassicaceae	Sisymbrium	irio	species
LE	HerbariumSpecimen	Tschernjakovskaja E.	present	1916	3	30	Asia	Turkmenistan	Naarli		200	introduced	38.157	55.88	500	Brassicaceae	Sisymbrium	irio	species
MW	HerbariumSpecimen	Zhudova P. | Gruzdeva M.	present	1952	3	14	Asia	Turkmenistan	6 km NE of Kara-Kala		500	introduced	38.478	56.334	500	Brassicaceae	Sisymbrium	irio	species
MW	HerbariumSpecimen	Alekhin V.	present	1947	4	14	Asia	Turkmenistan	Ashabad - Kesi		400	introduced	37.965	58.358	500	Brassicaceae	Sisymbrium	irio	species
Flora of Turkmenia	HumanObservation		present				Asia	Turkmenistan	Firuza			introduced	37.949	58.11	500	Brassicaceae	Sisymbrium	irio	species
Flora of Turkmenia	HumanObservation		present				Asia	Turkmenistan	Vannovsky			introduced	37.951	58.1086	500	Brassicaceae	Sisymbrium	irio	species
Flora of Turkmenia	HumanObservation		present				Asia	Turkmenistan	Chuli			introduced	37.988	58.019	500	Brassicaceae	Sisymbrium	irio	species
Flora of Turkmenia	HumanObservation		present				Asia	Turkmenistan	Kushka		700	introduced	35.277	62.25	500	Brassicaceae	Sisymbrium	irio	species
TASH	HerbariumSpecimen	Vvedensky A.I. et al.	present	1958	4	12	Asia	Uzbekistan	Guzar		550	introduced	38.6125	66.2477	1000	Brassicaceae	Sisymbrium	irio	species
TASH	HerbariumSpecimen	Vvedensky A.I.	present	1928	4	21	Asia	Uzbekistan	Yurchi		550	introduced	38.3395	67.9065	500	Brassicaceae	Sisymbrium	irio	species
MW	HerbariumSpecimen	Vvedensky A.I.	present	1928	4	21	Asia	Uzbekistan	Yurchi		550	introduced	38.3395	67.9065	500	Brassicaceae	Sisymbrium	irio	species
TASH	HerbariumSpecimen	Skvortsov Yu.	present	1926	4	7	Asia	Uzbekistan	Bayat-Aji		200	introduced	37.5495	54.7225	500	Brassicaceae	Sisymbrium	irio	species
TASH	HerbariumSpecimen	Vvedensky A.I.	present	1928	4	9	Asia	Uzbekistan	Denau	ruderal place	650	introduced	38.271	67.8924	500	Brassicaceae	Sisymbrium	irio	species
P	HerbariumSpecimen	Capus	present	1886			Asia	Uzbekistan	Sangirdak		1500	introduced	38.534	67.564	500	Brassicaceae	Sisymbrium	irio	species
P	HerbariumSpecimen	Capus	present	1881	4	5	Asia	Uzbekistan	Sherabad		450	introduced	37.6683	67.015	500	Brassicaceae	Sisymbrium	irio	species
TASH	HerbariumSpecimen	Popov M.	present	1927	5	31	Asia	Uzbekistan	Sherabad		450	introduced	37.6683	67.015	500	Brassicaceae	Sisymbrium	irio	species
TASH	HerbariumSpecimen	Popov M.	present	1916	4	20	Asia	Turkmenistan	Kuhitang [Koyten] Village	roadside	750	introduced	37.9197	66.48	500	Brassicaceae	Sisymbrium	irio	species
Flora of Tajikistan	HumanObservation	Yunusov	present				Asia	Tajikistan	Penjikent		950	introduced	39.5	67.612	1000	Brassicaceae	Sisymbrium	irio	species
Flora Iranica	HumanObservation		present				Asia	Afghanistan	Haibak		1000	introduced	36.288	67.996	2000	Brassicaceae	Sisymbrium	irio	species
Flora Iranica	HumanObservation		present				Asia	Afghanistan	Herat		1000	introduced	34.36	62.2	2000	Brassicaceae	Sisymbrium	irio	species
Flora Iranica	HumanObservation		present				Asia	Afghanistan	Kandahar		1000	introduced	31.63	65.715	2000	Brassicaceae	Sisymbrium	irio	species
Flora Iranica	HumanObservation		present				Asia	Afghanistan	Kabul		1750	introduced	34.535	69.148	2000	Brassicaceae	Sisymbrium	irio	species
Flora Iranica	HumanObservation		present				Asia	Afghanistan	Jalalabad		600	introduced	34.42	70.44	2000	Brassicaceae	Sisymbrium	irio	species
Flora Iranica	HumanObservation		present				Asia	Afghanistan	Baharak		1500	introduced	36.997	70.897	2000	Brassicaceae	Sisymbrium	irio	species
Flora Iranica	HumanObservation		present				Asia	Afghanistan	Doshi		900	introduced	35.615	68.682	2000	Brassicaceae	Sisymbrium	irio	species
Flora Iranica	HumanObservation		present				Asia	Pakistan	Wali Khel		1000	introduced	34.06	71.22	2000	Brassicaceae	Sisymbrium	irio	species
Flora Iranica	HumanObservation		present				Asia	Pakistan	Miran Shah		950	introduced	33.021	70.064	2000	Brassicaceae	Sisymbrium	irio	species
Flora Iranica	HumanObservation		present				Asia	Pakistan	Quetta		1700	introduced	30.144	66.97	2000	Brassicaceae	Sisymbrium	irio	species
Flora Iranica	HumanObservation		present				Asia	Iraq	Tawilla		1400	introduced	35.198	46.185	2000	Brassicaceae	Sisymbrium	irio	species
Flora Iranica	HumanObservation		present				Asia	Iran	Kaluraz		600	introduced	36.893	49.437	2000	Brassicaceae	Sisymbrium	irio	species
Flora Iranica	HumanObservation		present				Asia	Iran	Alvand		1800	introduced	34.59	48.444	3000	Brassicaceae	Sisymbrium	irio	species
Flora Iranica	HumanObservation		present				Asia	Iran	Jolfa		750	introduced	38.932	45.629	2000	Brassicaceae	Sisymbrium	irio	species
Flora Iranica	HumanObservation		present				Asia	Iran	Shush		200	introduced	32.188	48.254	2000	Brassicaceae	Sisymbrium	irio	species
Flora Iranica	HumanObservation		present				Asia	Iran	Parabedin		100	introduced	27.215	56.286	2000	Brassicaceae	Sisymbrium	irio	species
Flora Iranica	HumanObservation		present				Asia	Iran	Bushehr		100	introduced	28.93	50.84	2000	Brassicaceae	Sisymbrium	irio	species
Flora Iranica	HumanObservation		present				Asia	Iran	Dalaki		200	introduced	29.43	51.292	2000	Brassicaceae	Sisymbrium	irio	species
Flora Iranica	HumanObservation		present				Asia	Iran	Shiraz		1500	introduced	29.598	52.57	2000	Brassicaceae	Sisymbrium	irio	species
Flora Iranica	HumanObservation		present				Asia	Iran	Kerman		1800	introduced	30.288	57.067	2000	Brassicaceae	Sisymbrium	irio	species
Flora Iranica	HumanObservation		present				Asia	Iran	Baghin		1800	introduced	30.184	56.8	2000	Brassicaceae	Sisymbrium	irio	species
Flora Iranica	HumanObservation		present				Asia	Iran	Sabzvaran		800	introduced	28.686	57.747	2000	Brassicaceae	Sisymbrium	irio	species
Flora Iranica	HumanObservation		present				Asia	Iran	Iranshahr		600	introduced	27.2	60.676	2000	Brassicaceae	Sisymbrium	irio	species
Flora Iranica	HumanObservation		present				Asia	Iran	Shimran		1800	introduced	35.847	51.553	2000	Brassicaceae	Sisymbrium	irio	species
Flora Iranica	HumanObservation		present				Asia	Iran	Pachenar		1500	introduced	36.446	49.442	1000	Brassicaceae	Sisymbrium	irio	species
Flora Iranica	HumanObservation		present				Asia	Iran	Shir Kuh		1900	introduced	31.633	53.99	2000	Brassicaceae	Sisymbrium	irio	species
Flora Iranica	HumanObservation		present				Asia	Iran	Qom		1000	introduced	34.624	50.875	2000	Brassicaceae	Sisymbrium	irio	species
Flora Iranica	HumanObservation		present				Asia	Iran	Sistan		1500	introduced	29.48	60.86	10000	Brassicaceae	Sisymbrium	irio	species
Flora of Turkey	HumanObservation		present				Asia	Turkey	Yedikule		50	introduced	40.993	28.923	500	Brassicaceae	Sisymbrium	irio	species
Flora of Turkey	HumanObservation		present				Asia	Turkey	Ceyhan		50	introduced	36.957	35.624	500	Brassicaceae	Sisymbrium	irio	species
Flora of Turkey	HumanObservation		present				Asia	Turkey	Hadjin		1000	introduced	37.988	36.09	1000	Brassicaceae	Sisymbrium	irio	species
Flora of Turkey	HumanObservation		present				Asia	Turkey	Birecik		400	introduced	37.028	37.978	1000	Brassicaceae	Sisymbrium	irio	species
LE	HerbariumSpecimen	Dorofeev	present	1982	7	29	Asia	Tajikistan	Dushanbe	lawn		introduced	38.6037	68.7808	50	Brassicaceae	Rorippa	austriaca	species
TASH	HerbariumSpecimen	Bakanova	present	1992	6	19	Asia	Uzbekistan	Tashkent, Akademgorodok	ruderal lawn		introduced	41.34	69.3388	200	Brassicaceae	Rorippa	austriaca	species
Plantarium	HumanObservation		present	2015	5	3	Asia	Uzbekistan	Tashkent	lawn		introduced	41.34	69.3388	2000	Brassicaceae	Rorippa	austriaca	species
TK	HerbariumSpecimen	Ebel et al.	present	2023	5	17	Asia	Kazakhstan	Shymkent	lawn		introduced	42.31633	69.5955766	4	Brassicaceae	Rorippa	austriaca	species
KUZ	HerbariumSpecimen	Ebel et al.	present	2023	5	17	Asia	Kazakhstan	Shymkent	lawn		introduced	42.31633	69.5955766	4	Brassicaceae	Rorippa	austriaca	species
AA	HerbariumSpecimen	Larin I.V.	present	1921	5	20	Asia	Kazakhstan	Uralsk, Sadovski most			native	51.2752	51.3673	100	Brassicaceae	Rorippa	austriaca	species
AA	HerbariumSpecimen	Rubtsov N.	present	1929	6	19	Asia	Kazakhstan	Fedoseevka, Uralsk District			native	50.8892	51.1455	1000	Brassicaceae	Rorippa	austriaca	species
AA	HerbariumSpecimen	Iljin M.M. | Grigoriev Yu.S.	present	1927	5	30	Asia	Kazakhstan	Kalmykovo			native	49.0448	51.8383	500	Brassicaceae	Rorippa	austriaca	species
AA	HerbariumSpecimen	Rozhevits R.Yu. | Zhezhel N.G.	present	1927	7	30	Asia	Kazakhstan	Kost-kul Lake			native	50.837	52.8735	1000	Brassicaceae	Rorippa	austriaca	species
AA	HerbariumSpecimen	Rozhevits R.Yu. | Zhezhel N.G.	present	1927	6	14	Asia	Kazakhstan	Sadyn-kul Lake			native	49.7687	53.4847	1000	Brassicaceae	Rorippa	austriaca	species
LE	HerbariumSpecimen	Grubov V. | Lubarski N.	present	1955	6	9	Asia	Kazakhstan	Karoi			native	49.0782	47.991	500	Brassicaceae	Rorippa	austriaca	species
LE	HerbariumSpecimen	Rozhevits R.Yu. | Zhezhel N.G.	present	1927	6	14	Asia	Kazakhstan	Sadyn-kul Lake			native	49.7687	53.4847	1000	Brassicaceae	Rorippa	austriaca	species
LE	HerbariumSpecimen	Rozhevits R.Yu. | Zhezhel N.G.	present	1927	7	30	Asia	Kazakhstan	Kost-kul Lake			native	50.837	52.8735	1000	Brassicaceae	Rorippa	austriaca	species
LE	HerbariumSpecimen	Iljin M.M. | Grigoriev Yu.S.	present	1927	5	30	Asia	Kazakhstan	Kalmykovo			native	49.0448	51.8383	500	Brassicaceae	Rorippa	austriaca	species
LE	HerbariumSpecimen	Rozhevits R.Yu. | Zhezhel N.G.	present	1927	5	29	Asia	Kazakhstan	Kalmykovo			native	49.0448	51.8383	500	Brassicaceae	Rorippa	austriaca	species
LE	HerbariumSpecimen	Borodin V.	present	1912	7	1	Asia	Kazakhstan	Sadovskoe			native	51.2752	51.3673	100	Brassicaceae	Rorippa	austriaca	species
LE	HerbariumSpecimen	Knorring O.E. | Belov N.P.	present	1927	6	3	Asia	Kazakhstan	Tumalykul			native	48.5185	60.1778	1000	Brassicaceae	Rorippa	austriaca	species
Plantarium	HumanObservation	Gaziev A.	present	2014	10	1	Asia	Uzbekistan	Tashkent			introduced	41.34	69.3388	2000	Brassicaceae	Rorippa	sylvestris	species
Plantarium	HumanObservation	Gaziev A.	present	2014	10	5	Asia	Uzbekistan	Tashkent			introduced	41.34	69.3388	2000	Brassicaceae	Rorippa	sylvestris	species
Plantarium	HumanObservation	Davkaev E.	present	2011	6	29	Asia	Kazakhstan	Verkhnii Boroldai	moist meadow, riverside		introduced	42.766	70.247	100	Brassicaceae	Rorippa	sylvestris	species
Plantarium	HumanObservation	Rib T.	present	2017	8	9	Asia	Kazakhstan	Ust-Kamenogorsk	moist meadow, riverside		introduced	49.947	82.588	1000	Brassicaceae	Rorippa	sylvestris	species
Plantarium	HumanObservation	Rib T.	present	2017	8	16	Asia	Kazakhstan	Ust-Kamenogorsk	moist meadow, riverside		introduced	49.947	82.588	1000	Brassicaceae	Rorippa	sylvestris	species
Plantarium	HumanObservation	Rib T.	present	2017	8	3	Asia	Kazakhstan	Ust-Kamenogorsk	moist meadow, riverside		introduced	49.947	82.588	1000	Brassicaceae	Rorippa	sylvestris	species
TK	HerbariumSpecimen	Dobychin V.	present	1967	9	30	Asia	Kazakhstan	Ust-Kamenogorsk	riverside		introduced	49.903	82.6508	500	Brassicaceae	Rorippa	sylvestris	species
LE	HerbariumSpecimen	Dorofeev	present	1982	7	29	Asia	Tajikistan	Dushanbe	among cultivated plants		introduced	38.6037	68.7808	50	Brassicaceae	Rorippa	sylvestris	species
TASH	HerbariumSpecimen	Vvedensky	present	1964	6	21	Asia	Uzbekistan	Tashkent, Revolution square			introduced	41.3111	69.2747	100	Brassicaceae	Rorippa	austriaca	species
TASH	HerbariumSpecimen	Drobov	present	1919	5	25	Asia	Uzbekistan	Tshkent	garden		introduced	41.34	69.3388	2000	Brassicaceae	Rorippa	sylvestris	species
TASH	HerbariumSpecimen	Vvedensky	present	1955	6	4	Asia	Uzbekistan	Tashkent, Akademgorodok	along irrigation ditch		introduced	41.34	69.3388	200	Brassicaceae	Rorippa	sylvestris	species
TASH	HerbariumSpecimen	Faisiev	present	1940	6	18	Asia	Uzbekistan	Samarkand University	yard		introduced	39.6489	66.9657	50	Brassicaceae	Rorippa	sylvestris	species
TK	HerbariumSpecimen	Ebel et al.	present	2017	4	29	Asia	Tajikistan	Chimteppa	garden		introduced	38.4653	68.731	600	Brassicaceae	Rorippa	sylvestris	species
TK	HerbariumSpecimen	Ebel et al.	present	2018	6	7	Asia	Tajikistan	Chimteppa	garden		introduced	38.4653	68.731	600	Brassicaceae	Rorippa	sylvestris	species
NSK	HerbariumSpecimen	Taran G.S.	present	2002	10	12	Asia	Kazakhstan	Semipalatinsk	riverside		introduced	50.3829	80.26057	200	Brassicaceae	Rorippa	sylvestris	species
TK	HerbariumSpecimen	Ebel A.L.	present	2002	6	6	Asia	Kazakhstan	Ust-Kamenogorsk, Studgorodok	riverside		introduced	49.9594	82.5906	300	Brassicaceae	Rorippa	sylvestris	species
TK	HerbariumSpecimen	Ebel et al.	present	2016	5	26	Asia	Kazakhstan	Boraldai	swamp		introduced	42.86126	69.86825	4	Brassicaceae	Rorippa	sylvestris	species
LE	HerbariumSpecimen	Pojarkova T.	present	1925	15	6	Asia	Kazakhstan	Uralsk, Savushkiny luga	wet depression		introduced	51.2485	51.3717	1500	Brassicaceae	Armoracia	rusticana	species
LE	HerbariumSpecimen	Rozhevits R.Yu. | Zhezhel N.G.	present	1927	7	8	Asia	Kazakhstan	Taipak			introduced	49.8122	52.0322	2000	Brassicaceae	Armoracia	rusticana	species
LE	HerbariumSpecimen	Krasnov	present	1886			Asia	Kazakhstan	Almaty			introduced	43.2	76.82	1000	Brassicaceae	Armoracia	rusticana	species
LE	HerbariumSpecimen	Kalakina P.	present	1941	6		Asia	Kazakhstan	Karaganda, botanical garden	field		introduced	49.7867	73.073	200	Brassicaceae	Armoracia	rusticana	species
LE	HerbariumSpecimen	Pavlov N.V.	present	1960			Asia	Kazakhstan	Irtysh River			introduced				Brassicaceae	Armoracia	rusticana	species
QAR	HerbariumSpecimen	Madieva et al.	present	2023	6	2	Asia	Kazakhstan	Bektahuata Mountains			introduced	47.43832	74.81248	50	Brassicaceae	Armoracia	rusticana	species
Plantarium	HumanObservation	Evdokimov I.	present	2024	6	3	Asia	Kazakhstan	Karaganda, north-east side			introduced	49.830739	73.148875	5	Brassicaceae	Armoracia	rusticana	species
Plantarium	HumanObservation	Kolesnikov V.	present	2012	9	27	Asia	Kazakhstan	Ushanovskoe Village			introduced	49.964	82.7145	500	Brassicaceae	Armoracia	rusticana	species
Plantarium	HumanObservation	Rib T.	present	2017	5	19	Asia	Kazakhstan	Bobrovka Village	roadside		introduced	50.1646	82.7176	500	Brassicaceae	Armoracia	rusticana	species
Plantarium	HumanObservation	Rib T.	present	2014	6	10	Asia	Kazakhstan	Ukrainka Village	riverside		introduced	50.0105	82.4275	10	Brassicaceae	Armoracia	rusticana	species
LE	HerbariumSpecimen	Lapin A.	present	1932	6	19	Asia	Uzbekistan	Tashkent	garden		introduced	41.34	69.3388	2000	Brassicaceae	Hesperis	pycnotricha	species
AA	HerbariumSpecimen	Khmarin	present	1935	7	1	Asia	Kazakhstan	Ken-Aral	weed on grain fields		introduced	42.508	72.14	2000	Brassicaceae	Sinapis	arvensis	species
AA	HerbariumSpecimen	Ivanova N.	present	1931	9	9	Asia	Kazakhstan	Ken-Aral	fallow fields		introduced	42.508	72.14	2000	Brassicaceae	Sinapis	arvensis	species
AA	HerbariumSpecimen	Medvedev A.M.	present	1930	8	5	Asia	Kazakhstan	Krasnoe	wheat field		introduced	53.711	76.908	300	Brassicaceae	Sinapis	arvensis	species
AA	HerbariumSpecimen	Melvil G.	present	1931	7	2	Asia	Kazakhstan	Zelebaja Roscha	yards		introduced	53.233	75.922	200	Brassicaceae	Sinapis	arvensis	species
AA	HerbariumSpecimen	Prozorovsky A.V.	present	1929	7	28	Asia	Kazakhstan	Yablonovka	fields		introduced	52.579	70.866	500	Brassicaceae	Sinapis	arvensis	species
AA	HerbariumSpecimen	Prozorovsky A.V.	present	1929	8	4	Asia	Kazakhstan	Ergolka	vegetable gardens		introduced	52.403	70.007	200	Brassicaceae	Sinapis	arvensis	species
AA	HerbariumSpecimen	Ponomarev	present	1927	6	16	Asia	Kazakhstan	Alimbetovka District	slope [wild]		introduced	50.015	58.429	1000	Brassicaceae	Sinapis	arvensis	species
AA	HerbariumSpecimen		present	1917	7	26	Asia	Kazakhstan	Savenkovskii			introduced	51.425	66.449	500	Brassicaceae	Sinapis	arvensis	species
AA	HerbariumSpecimen	Godvinskii M.	present	1958	7	9	Asia	Kazakhstan	NW of Narynkol			introduced	42.742	80.158	1000	Brassicaceae	Sinapis	arvensis	species
AA	HerbariumSpecimen		present	1937	7	4	Asia	Kazakhstan	Ridder, botanical garden			introduced	50.328	83.548	300	Brassicaceae	Sinapis	arvensis	species
AA	HerbariumSpecimen		present	1957	7	20	Asia	Kazakhstan	Maralikha			introduced	48.769	84.685	300	Brassicaceae	Sinapis	arvensis	species
AA	HerbariumSpecimen	Popov M.G.	present	1937	7	3	Asia	Kazakhstan	Turgen	field		introduced	43.367	77.609	500	Brassicaceae	Sinapis	arvensis	species
AA	HerbariumSpecimen	Goloskokov V.P.	present	1970	9	9	Asia	Kazakhstan	N of Almaty			introduced	43.599	77.01	1000	Brassicaceae	Sinapis	arvensis	species
AA	HerbariumSpecimen	Grigoriev Yu.	present	1944	5	22	Asia	Tajikistan	10 km SSW of Stalinabad	along irrigation ditch in fruit garden		introduced	38.476	68.719	300	Brassicaceae	Sinapis	arvensis	species
AA	HerbariumSpecimen	Kisykov	present	1952	7	17	Asia	Kazakhstan	Jyngyldy	ruderal places		introduced	44.2079	51.6984	200	Brassicaceae	Sinapis	arvensis	species
AA	HerbariumSpecimen	Ivaschenko	present	1986	8	9	Asia	Kazakhstan	Archaty-Chindagatui	roadside	1440	introduced	49.2133	86.7577	5000	Brassicaceae	Sinapis	arvensis	species
LE	HerbariumSpecimen	Rusanov F.N.	present	1926	6	3	Asia	Kazakhstan	Mangyshlak	fields		introduced	44.2079	51.6984	1000	Brassicaceae	Sinapis	arvensis	species
LE	HerbariumSpecimen	Smirnov L.A. | Maskil I.F.	present	1934	7	21	Asia	Kazakhstan	Slamikhino	vegetable gardens		introduced	49.666	49.466	200	Brassicaceae	Sinapis	arvensis	species
LE	HerbariumSpecimen	Pavlova S.N.	present	1921	7	2	Asia	Kazakhstan	Kostanai, Tobol River	river valley		introduced	53.203	63.651	500	Brassicaceae	Sinapis	arvensis	species
LE	HerbariumSpecimen	Rachkovskaya | Borisova	present	1954	7	19	Asia	Kazakhstan	Karasor	fallow fields		introduced	52.9788	70.8334	500	Brassicaceae	Sinapis	arvensis	species
LE	HerbariumSpecimen	Isachenko | Borisova	present	1954	7	18	Asia	Kazakhstan	between Schuchinsk and Kazgorodok	rye field		introduced	52.933	70.462	2000	Brassicaceae	Sinapis	arvensis	species
LE	HerbariumSpecimen	Rachkovskaya | Borisova	present	1954	7	24	Asia	Kazakhstan	Volodarskoe	fallow fields		introduced	52.6486	66.7342	500	Brassicaceae	Sinapis	arvensis	species
LE	HerbariumSpecimen	Iljin V.S.	present	1909	8	19	Asia	Kazakhstan	Ulbinskii	fields		introduced	49.8792	82.638	300	Brassicaceae	Sinapis	arvensis	species
LE	HerbariumSpecimen	Slovtsov I.	present	1878	6	15	Asia	Kazakhstan	on the way from Ishim River to Balykty Lake			introduced	54.4	68.7131	2000	Brassicaceae	Sinapis	arvensis	species
LE	HerbariumSpecimen	Lambek O.	present	1905	15	8	Asia	Kazakhstan	Sarypyldak Lake	lake side, sands		introduced	53.02	68.6214	300	Brassicaceae	Sinapis	arvensis	species
LE	HerbariumSpecimen	Isachenko | Borisova	present	1954	8	16	Asia	Kazakhstan	3 km N of Chistovka	barley field		introduced	54.9497	70.6234	300	Brassicaceae	Sinapis	arvensis	species
LE	HerbariumSpecimen	Tzvelev et al.	present	1955	6	26	Asia	Kazakhstan	Matveevo Lake	rye field		introduced	54.205	76.3345	300	Brassicaceae	Sinapis	arvensis	species
LE	HerbariumSpecimen	Drobov	present	1913	6	26	Asia	Kazakhstan	Raevka	fallow fields		introduced	51.6833	70.793	500	Brassicaceae	Sinapis	arvensis	species
LE	HerbariumSpecimen	Kapelkin V.F.	present	1908	6	5	Asia	Kazakhstan	Atbasar	steppe roadside		introduced	51.8586	68.38	300	Brassicaceae	Sinapis	arvensis	species
LE	HerbariumSpecimen	Ganeschin S.S.	present	1914	5	25	Asia	Kazakhstan	Astana, former Jewish cemetery	dry riverside slope		introduced	51.1528	71.3899	200	Brassicaceae	Sinapis	arvensis	species
LE	HerbariumSpecimen	Drobov	present	1913	6	14	Asia	Kazakhstan	Schuchinskaya	steppe near a village		introduced	52.921	70.216	500	Brassicaceae	Sinapis	arvensis	species
LE	HerbariumSpecimen	Prozorovsky A.V.	present	1929	7	28	Asia	Kazakhstan	Yablonovka	fields		introduced	52.579	70.866	500	Brassicaceae	Sinapis	arvensis	species
LE	HerbariumSpecimen	Vasiutinskii B.M.	present	1905	6	19	Asia	Kazakhstan	between Akmolinsk and Tengiz Lake	fallow fields		introduced	50.757	70.4	20000	Brassicaceae	Sinapis	arvensis	species
LE	HerbariumSpecimen	Kucherovskaya S.E.	present	1910	7	7	Asia	Kazakhstan	Kainar	meadows		introduced	49.198	77.386	500	Brassicaceae	Sinapis	arvensis	species
LE	HerbariumSpecimen	Yarmolenko A.	present	1926	5	28	Asia	Kazakhstan	Saryagash	steppe hills near the station		introduced	41.4735	69.165	300	Brassicaceae	Sinapis	arvensis	species
LE	HerbariumSpecimen	Rusanov F.N.	present	1928	7	5	Asia	Uzbekistan	Chimboy	fields		introduced	42.9382	59.7716	1000	Brassicaceae	Sinapis	arvensis	species
LE	HerbariumSpecimen	Sovetkina M. | Chausova S.	present	1916	5	27	Asia	Kazakhstan	Uspenskoe	paludified place near a village		introduced	43.1746	74.4249	300	Brassicaceae	Sinapis	arvensis	species
LE	HerbariumSpecimen	Preobrazhenskii I.A.	present	1912	6	11	Asia	Uzbekistan	Kapkan-Agach	near a mill		introduced	39.05	66.022	300	Brassicaceae	Sinapis	arvensis	species
LE	HerbariumSpecimen	Rozhevits R.Yu.	present	1906	3	18	Asia	Uzbekistan	Laylakan	[wheat cultivation]		introduced	37.927	66.93	1000	Brassicaceae	Sinapis	arvensis	species
LE	HerbariumSpecimen	Korshinsky S.	present	1897	5	2	Asia	Uzbekistan	Laylakan	irrigated fields		introduced	37.927	66.93	1000	Brassicaceae	Sinapis	arvensis	species
LE	HerbariumSpecimen	Androsov N.	present	1905	5	13	Asia	Uzbekistan	Karakul	barley field		introduced	39.496	63.847	2000	Brassicaceae	Sinapis	arvensis	species
LE	HerbariumSpecimen	Budogoskii A.D.	present	1913	5	19	Asia	Uzbekistan	Golodnaya Step station	alfalfa field		introduced	40.5	68.736	2000	Brassicaceae	Sinapis	arvensis	species
LE	HerbariumSpecimen	Lepeshkin S.	present	1935	4	4	Asia	Uzbekistan	Guzor	fields		introduced	38.602	66.2387	1000	Brassicaceae	Sinapis	arvensis	species
LE	HerbariumSpecimen	Androsov N.	present	1902	4	16	Asia	Uzbekistan	Samarkand	ruderal places		introduced	39.6586	66.9783	500	Brassicaceae	Sinapis	arvensis	species
LE	HerbariumSpecimen	Fedtschenko O.	present	1869	7	25	Asia	Uzbekistan	Samarkand	along an irrigation ditch		introduced	39.6586	66.9783	1000	Brassicaceae	Sinapis	arvensis	species
LE	HerbariumSpecimen	Botschantzev V.P.	present	1967	5	28	Asia	Uzbekistan	Yangi-Turmysh	clayey slopes		introduced	37.797	67.0134	100	Brassicaceae	Sinapis	arvensis	species
LE	HerbariumSpecimen	Soloviev N.	present	1909	6	20	Asia	Uzbekistan	Kosh-Bulak	Panicum fields		introduced	41.821	70.26	200	Brassicaceae	Sinapis	arvensis	species
LE	HerbariumSpecimen	Korolkov | Krause	present	1873	4	18	Asia	Uzbekistan	Karakatty			introduced	40.9769	64.3795	500	Brassicaceae	Sinapis	arvensis	species
LE	HerbariumSpecimen	Yunusov	present	1962	5	16	Asia	Tajikistan	Rengentau, Tashmechet	barley field		introduced	38.383	68.833	5000	Brassicaceae	Sinapis	arvensis	species
LE	HerbariumSpecimen	Grigoriev Yu.	present	1944	5	22	Asia	Tajikistan	10 km SSW of Stalinabad	along irrigation ditch in fruit garden		introduced	38.476	68.719	300	Brassicaceae	Sinapis	arvensis	species
LE	HerbariumSpecimen	Yunusov	present	1959	6	23	Asia	Tajikistan	Kondara	vegetable gardens		introduced	38.809	68.82	200	Brassicaceae	Sinapis	arvensis	species
LE	HerbariumSpecimen	Fedotov | Golbek	present	1908	6	14	Asia	Uzbekistan	Kshtut	gravelly riverside		introduced	38.6733	67.808	500	Brassicaceae	Sinapis	arvensis	species
LE	HerbariumSpecimen	Yunusov	present	1963	5	15	Asia	Tajikistan	Dushanbe	botanical garden		introduced	38.6037	68.7808	50	Brassicaceae	Sinapis	arvensis	species
LE	HerbariumSpecimen	von Minkwitz Z.	present	1913	4	15	Asia	Tajikistan	Kanibadam	garden		introduced	40.2917	70.4282	500	Brassicaceae	Sinapis	arvensis	species
LE	HerbariumSpecimen	Grigoriev Yu.	present	1943	4	13	Asia	Tajikistan	3 km SW of Dushanbe			introduced	38.528	68.7317	200	Brassicaceae	Sinapis	arvensis	species
LE	HerbariumSpecimen	Linczevski I.A.	present	1938	4	29	Asia	Tajikistan	Hissor	cotton field	660	introduced	38.5233	68.4937	500	Brassicaceae	Sinapis	arvensis	species
LE	HerbariumSpecimen		present	1939	5	9	Asia	Tajikistan	Mikoyanabad	forest nursery		introduced	37.4075	68.185	500	Brassicaceae	Sinapis	arvensis	species
LE	HerbariumSpecimen	Zykova	present	1951	6	14	Asia	Tajikistan	Partizani surh	alfalfa field		introduced	38.451	68.7687	500	Brassicaceae	Sinapis	arvensis	species
LE	HerbariumSpecimen	Cherenova	present	1960	6	15	Asia	Tajikistan	Dushanbe, Aini str.			introduced	38.559	68.827	300	Brassicaceae	Sinapis	arvensis	species
LE	HerbariumSpecimen	Nevski S.A.	present	1931	7	2	Asia	Turkmenistan	Kuhitang [Koyten] Village	cotton field		introduced	37.92	66.475	300	Brassicaceae	Sinapis	arvensis	species
LE	HerbariumSpecimen	Mikhelson A.	present	1910	4	15	Asia	Turkmenistan	Kushka	roadside		introduced	35.2795	62.3365	200	Brassicaceae	Sinapis	arvensis	species
LE	HerbariumSpecimen	Litvinov D.I.	present	1898	4	13	Asia	Turkmenistan	Aktepe	fields		introduced	38.0036	58.2309	300	Brassicaceae	Sinapis	arvensis	species
LE	HerbariumSpecimen	Rodin et al.	present	1952	5	1	Asia	Turkmenistan	8 km S of Kojo-Kala			introduced	38.2227	56.8883	300	Brassicaceae	Sinapis	arvensis	species
LE	HerbariumSpecimen	Nevski S.A.	present	1931	7	14	Asia	Turkmenistan	Kuhitang [Koyten] Village	wheat field		introduced	37.9284	66.4677	300	Brassicaceae	Sinapis	arvensis	species
LE	HerbariumSpecimen	Kisykov	present	1952	7	17	Asia	Kazakhstan	Jyngyldy	ruderal places		introduced	44.2079	51.6984	200	Brassicaceae	Sinapis	arvensis	species
LE	HerbariumSpecimen		present	1904	6	4	Asia	Kazakhstan	Izembet	ruderal places near winter camp		introduced	49.1156	57.8225	500	Brassicaceae	Sinapis	arvensis	species
LE	HerbariumSpecimen	Claus	present	1834			Asia	Kazakhstan	Ural River near Inder Mts.			introduced	48.578	51.768	20000	Brassicaceae	Sinapis	arvensis	species
LE	HerbariumSpecimen	Nepli G.N.	present	1949	4	26	Asia	Tajikistan	Isanbai			introduced	38.0808	68.3784	300	Brassicaceae	Sinapis	arvensis	species
TASH	HerbariumSpecimen	Fedtschenko O.	present	1869	7	25	Asia	Uzbekistan	Samarkand	along an irrigation ditch		introduced	39.6586	66.9783	1000	Brassicaceae	Sinapis	arvensis	species
TASH	HerbariumSpecimen	Yakimova	present	1925	5	2	Asia	Uzbekistan	Katta-Kurgan	irrigated fields		introduced	39.9	66.258	2000	Brassicaceae	Sinapis	arvensis	species
TASH	HerbariumSpecimen	Yakimova	present	1925	5	19	Asia	Uzbekistan	Katta-Kurgan	alfalfa field		introduced	39.9	66.258	2000	Brassicaceae	Sinapis	arvensis	species
TASH	HerbariumSpecimen	Gomolitsky	present	1941	4	23	Asia	Uzbekistan	Termez	clayey slopes		introduced	37.2327	67.424	200	Brassicaceae	Sinapis	arvensis	species
TASH	HerbariumSpecimen	Gomolitsky	present	1941	5	24	Asia	Uzbekistan	between Jarkurgan and Karsakly			introduced	37.574	67.476	2000	Brassicaceae	Sinapis	arvensis	species
TASH	HerbariumSpecimen	Lepeshkin S.	present	1935	4	4	Asia	Uzbekistan	Guzar	alfalfa field	550	introduced	38.6125	66.2477	1000	Brassicaceae	Sinapis	arvensis	species
TASH	HerbariumSpecimen	Frolova	present	1927	4	29	Asia	Uzbekistan	Guzar	fields	550	introduced	38.6125	66.2477	1000	Brassicaceae	Sinapis	arvensis	species
TASH	HerbariumSpecimen	Gomolitsky	present	1927	4	17	Asia	Uzbekistan	Guzar	fallow fields	550	introduced	38.6125	66.2477	1000	Brassicaceae	Sinapis	arvensis	species
TASH	HerbariumSpecimen	Vvedensky	present	1928	4	10	Asia	Uzbekistan	between Kitoyan and Kholchiyan	fallow fields		introduced	38.2957	67.9672	1000	Brassicaceae	Sinapis	arvensis	species
TASH	HerbariumSpecimen	Lepeshkin S.	present	1930	4	17	Asia	Uzbekistan	Boysun	wheat field		introduced	38.24	67.189	1000	Brassicaceae	Sinapis	arvensis	species
TASH	HerbariumSpecimen	Popov M.G.	present	1927	5	31	Asia	Uzbekistan	Sherabad		450	introduced	37.6683	67.015	500	Brassicaceae	Sinapis	arvensis	species
TASH	HerbariumSpecimen	Popov M.G.	present	1924	6	24	Asia	Uzbekistan	Kumkurgan			introduced	37.811	67.62	1000	Brassicaceae	Sinapis	arvensis	species
TASH	HerbariumSpecimen	Popov M.G.	present	1916	4	20	Asia	Turkmenistan	Kuhitang [Koyten] Village			introduced	37.92	66.475	300	Brassicaceae	Sinapis	arvensis	species
TASH	HerbariumSpecimen	Popov M.G.	present	1915	5	15	Asia	Turkmenistan	Khojapil	red sandstone		introduced	37.9506	66.6043	500	Brassicaceae	Sinapis	arvensis	species
TASH	HerbariumSpecimen	Vvedensky	present	1927	6	1	Asia	Uzbekistan	Chukur	barley field		introduced	37.6659	67.067	500	Brassicaceae	Sinapis	arvensis	species
TASH	HerbariumSpecimen	Miroshnichenko	present	1919	5	19	Asia	Uzbekistan	Tashkent, Nikolskoe			introduced	41.34	69.3596	500	Brassicaceae	Sinapis	arvensis	species
TASH	HerbariumSpecimen	Vvedensky	present	1925	5	8	Asia	Uzbekistan	Tashkent, railway bridge	riverside		introduced	41.1919	69.2553	50	Brassicaceae	Sinapis	arvensis	species
TASH	HerbariumSpecimen	Merkulov	present		7	25	Asia	Uzbekistan	Akrabat			introduced	38.855	66.109	500	Brassicaceae	Sinapis	arvensis	species
TASH	HerbariumSpecimen	Stakhanov	present	1913	4	26	Asia	Uzbekistan	Chaudar			introduced	39.377	63.926	1000	Brassicaceae	Sinapis	arvensis	species
TASH	HerbariumSpecimen	Sakhobiddinov S.S. | Li A.D.	present	1949	6	2	Asia	Kazakhstan	Vannovsky	saline lands		introduced	37.951	58.1086	500	Brassicaceae	Sinapis	arvensis	species
TASH	HerbariumSpecimen	Arnoldi	present	1942	5	17	Asia	Uzbekistan	Shahrisabz	garden		introduced	39.01416	66.8253	500	Brassicaceae	Sinapis	arvensis	species
TASH	HerbariumSpecimen	Vvedensky | Kovalevskaya	present	1958	5	16	Asia	Uzbekistan	Tashkent, Institute of genetics	fields		introduced	41.3697	69.4002	100	Brassicaceae	Sinapis	arvensis	species
TASH	HerbariumSpecimen	Botschantzev | Vvedensky	present	1930	6	25	Asia	Uzbekistan	Denau	fields		introduced	38.271	67.8924	500	Brassicaceae	Sinapis	arvensis	species
TASH	HerbariumSpecimen	Kultiasov M.V. | Granitov A.I.	present	1927	5	27	Asia	Uzbekistan	Maymanak			introduced	39.0379	65.4405	50	Brassicaceae	Sinapis	arvensis	species
TASH	HerbariumSpecimen	Ioffe A.F.	present	1929	5	8	Asia	Uzbekistan	Uchkurgan			introduced	41.0626	72.0985	2000	Brassicaceae	Sinapis	arvensis	species
TASH	HerbariumSpecimen	Zakrzewski	present	1932	5	22	Asia	Uzbekistan	E of Shahrikhan	paludified irrigated fields		introduced	40.721	72.1667	500	Brassicaceae	Sinapis	arvensis	species
TASH	HerbariumSpecimen	Sprygin I.	present	1913	4	18	Asia	Uzbekistan	Buzachi	fields		introduced	39.3848	64.9567	200	Brassicaceae	Sinapis	arvensis	species
TASH	HerbariumSpecimen	Granitov A.	present	1931	6	26	Asia	Uzbekistan	Yakkabag	river valley		introduced	38.9827	66.6928	1000	Brassicaceae	Sinapis	arvensis	species
TASH	HerbariumSpecimen	Popov | Chugaeva	present	1941	6	18	Asia	Tajikistan	Penjikent	versicolour denudations		introduced	39.5	67.612	1000	Brassicaceae	Sinapis	arvensis	species
TASH	HerbariumSpecimen	Turginov O.T.	present	2013	4	2	Asia	Uzbekistan	Darband			introduced	38.2023	67.0158	500	Brassicaceae	Sinapis	arvensis	species
TASH	HerbariumSpecimen	Turginov O.T.	present	2012	4	11	Asia	Uzbekistan	Amankhona			introduced	38.2372	67.3113	200	Brassicaceae	Sinapis	arvensis	species
TASH	HerbariumSpecimen	Titov V.S.	present	1917	7	12	Asia	Kazakhstan	Kolpakovskoe			introduced	45.8188	81.0914	200	Brassicaceae	Sinapis	arvensis	species
Plantarium	HumanObservation	Pavlenko A.	present	2015	11		Asia	Turkmenistan	Balkan Region	beetroot field		introduced	38.9836	56.5269	5000	Brassicaceae	Sinapis	arvensis	species
Plantarium	HumanObservation	Pavlenko A.	present	2015	3		Asia	Turkmenistan	Parkhai	stony slopes		introduced	38.4806	56.2494	500	Brassicaceae	Sinapis	arvensis	species
Plantarium	HumanObservation	Pavlenko A.	present	2016	1	14	Asia	Turkmenistan	Serdar	lawn		introduced	38.9779	56.2838	500	Brassicaceae	Sinapis	arvensis	species
Plantarium	HumanObservation	Rib T.	present	2013	6	9	Asia	Kazakhstan	Ukrainka Village			introduced	50.0105	82.4275	100	Brassicaceae	Sinapis	arvensis	species
Plantarium	HumanObservation	Tillaev T.	present	2016	4	23	Asia	Uzbekistan	Maiskii Village	roadside		introduced	41.46	69.4488	200	Brassicaceae	Sinapis	arvensis	species
Plantarium	HumanObservation	Kolbintsev V.	present	2017	5	27	Asia	Kazakhstan	Alasa Pass	roadside		introduced	43.3428	78.9308	200	Brassicaceae	Sinapis	arvensis	species
Plantarium	HumanObservation	Tillaev T.	present	2017	10	29	Asia	Uzbekistan	Ulugbek	ruderal lawn		introduced	41.406	69.458	300	Brassicaceae	Sinapis	arvensis	species
Flora of Tajikistan	HumanObservation	Strizhova	present				Asia	Tajikistan	Shishkat			introduced	39.386	68.033	500	Brassicaceae	Sinapis	arvensis	species
Flora of Tajikistan	HumanObservation	Yunusov	present				Asia	Tajikistan	Varmonik			introduced	38.84	68.97	500	Brassicaceae	Sinapis	arvensis	species
Flora of Tajikistan	HumanObservation	Chernov | Silantieva	present				Asia	Tajikistan	Regar			introduced	38.518	68.139	500	Brassicaceae	Sinapis	arvensis	species
Flora of Tajikistan	HumanObservation	Ogurtsova	present				Asia	Tajikistan	Khanaka			introduced	38.64	68.245	500	Brassicaceae	Sinapis	arvensis	species
Flora of Tajikistan	HumanObservation	Yunusov	present				Asia	Tajikistan	Rangon			introduced	38.372	68.843	500	Brassicaceae	Sinapis	arvensis	species
Flora of Tajikistan	HumanObservation	Yunusov	present				Asia	Tajikistan	Tutkaul			introduced	38.3215	69.303	500	Brassicaceae	Sinapis	arvensis	species
Flora of Tajikistan	HumanObservation	Yunusov	present				Asia	Tajikistan	Aiwanj			introduced	36.993	67.999	500	Brassicaceae	Sinapis	arvensis	species
Flora of Turkmenia	HumanObservation	Nardina N.S.	present	1946			Asia	Turkmenistan	Ajyýap	field margin		introduced	37.42	54.16	1000	Brassicaceae	Hirschfeldia	incana	species
LE	HerbariumSpecimen	Voitenko V.F.	present	1968	6	9	Asia	Turkmenistan	Kushka	railway		introduced	35.2852	62.3489	50	Brassicaceae	Hirschfeldia	incana	species
TK	HerbariumSpecimen	Ebel et al.	present	2019	6	21	Asia	Tajikistan	Dushanbe, Hofiza Sherozi 17	ruderal place		introduced	38.59545	68.7779	20	Brassicaceae	Hirschfeldia	incana	species
ALTB	HerbariumSpecimen	German | Ziyodullaev	present	2024	5	31	Asia	Uzbekistan	right bank of Pskem about 0.5 km upstream the mouth of Ispaysay	roadside	985	introduced	41.8091777	70.24336	5	Brassicaceae	Hirschfeldia	incana	species
TASH	HerbariumSpecimen	German | Madaminov	present	2024	6	18	Asia	Uzbekistan	road Buka – Bekabad, ca. 7 km to the south of Buka	roadside	315	introduced	40.73785	69.208114	5	Brassicaceae	Hirschfeldia	incana	species
ALTB	HerbariumSpecimen	German	present	2024	6	22	Asia	Uzbekistan	road Buka – Bekabad, ca. 7 km to the south of Buka	roadside	315	introduced	40.73785	69.208114	5	Brassicaceae	Hirschfeldia	incana	species
ALTB	HerbariumSpecimen	German | Ziyodullaev	present	2024	6	27	Asia	Uzbekistan	along the highway Tashkent – Osh	roadside	850	introduced	40.9866906	70.0312084	5	Brassicaceae	Hirschfeldia	incana	species
ALTB	HerbariumSpecimen	German et al.	present	2024	7	1	Asia	Uzbekistan	along the highway Tashkent – Osh	roadside	850	introduced	40.9909528	70.0397418	5	Brassicaceae	Hirschfeldia	incana	species
ALTB	HerbariumSpecimen	German	present	2024	7	1	Asia	Uzbekistan	Tashkent, Temur-Malik Str. in ca. 1 km from crossing with Parkent Str.	mown lawn		introduced	41.3117083	69.3453001	5	Brassicaceae	Hirschfeldia	incana	species
TASH	HerbariumSpecimen	German	present	2024	7	1	Asia	Uzbekistan	Tashkent, Temur-Malik Str. in ca. 1 km from crossing with Parkent Str.	mown lawn		introduced	41.3117083	69.3453001	5	Brassicaceae	Hirschfeldia	incana	species
ALTB	HerbariumSpecimen	German	present	2024	7	31	Asia	Uzbekistan	Tashkent, Mirzo Ulugbek District, Ziyolilar Str., near TOMZ bus station	mown lawn		introduced	41.3370778	69.3225501	5	Brassicaceae	Hirschfeldia	incana	species
AA	HerbariumSpecimen	Pavlov V.N.	present	1954	6	10	Asia	Uzbekistan	Tepar	roadside		introduced	41.84744	70.295794	300	Brassicaceae	Crambe	orientalis	species
AA	HerbariumSpecimen	Pavlov V.N.	present	1948	6	8	Asia	Kazakhstan	Leninskoe	steppe		introduced	41.7595	69.3462	500	Brassicaceae	Crambe	orientalis	species
AA	HerbariumSpecimen	Pavlov V.N.	present	1948	6	17	Asia	Uzbekistan	Syjak	Cicer field		introduced	41.6859	70.0633	300	Brassicaceae	Crambe	orientalis	species
AA	HerbariumSpecimen	Terekhov V.	present	1960	6	7	Asia	Kazakhstan	Boraldai	fields		introduced	42.776	69.58	1000	Brassicaceae	Crambe	orientalis	species
AA	HerbariumSpecimen	Karmysheva N.K.	present	1961	5	16	Asia	Kazakhstan	Alexandrovka			introduced	42.12	69.823	500	Brassicaceae	Crambe	orientalis	species
LE	HerbariumSpecimen	Botschantzev V.P. | Litvinova N.I.	present	1980	6	8	Asia	Kazakhstan	Kopa river valley	Artemisia community		introduced	43.5977	75.0562	500	Brassicaceae	Crambe	orientalis	species
LE	HerbariumSpecimen	Botschantzev V.P. | Litvinova N.I.	present	1980	5	28	Asia	Kazakhstan	between Baikadam and Akkol	Artemisia community		introduced	43.49	70.41	500	Brassicaceae	Crambe	orientalis	species
LE	HerbariumSpecimen	Kamelin R.V.	present	1973	6	24	Asia	Kazakhstan	between Jylga and Sharapkhona	field margin		introduced	41.8518	69.2224	2000	Brassicaceae	Crambe	orientalis	species
LE	HerbariumSpecimen	Botschantzev V.P. | Litvinova N.I.	present	1980	5	11	Asia	Kazakhstan	Boraldai-Tau 7 km north of Jylandy	grassland		introduced	42.7848	69.661	300	Brassicaceae	Crambe	orientalis	species
LE	HerbariumSpecimen	Botschantzev V.P. | Litvinova N.I.	present	1980	4	30	Asia	Kazakhstan	Korzhantau 40 km north of Cherniaevka	roadside		introduced	41.8332	69.4017	500	Brassicaceae	Crambe	orientalis	species
LE	HerbariumSpecimen	Seifulin E.M. | Gudkova E.P.	present	1971	7	4	Asia	Turkmenistan	Dushak			native	37.1877	59.993	500	Brassicaceae	Crambe	orientalis	species
LE	HerbariumSpecimen	Chopanov P.	present	1967	5	24	Asia	Turkmenistan	1-3 km north of Kushka	roadside		native	35.2915	62.36	300	Brassicaceae	Crambe	orientalis	species
LE	HerbariumSpecimen	Nikitin V.V.	present	1953	6	21	Asia	Turkmenistan	2 km south of Prokhladnoe	fallow fields		native	38.136	57.3695	300	Brassicaceae	Crambe	orientalis	species
TASH	HerbariumSpecimen	Taizhanov	present	1992	5	6	Asia	Kazakhstan	Darbaza	railway		introduced	41.5637	69.0909	300	Brassicaceae	Crambe	orientalis	species
TASH	HerbariumSpecimen	Pryakhin M.	present	1965	5	25	Asia	Kazakhstan	Stepnoe			introduced	41.6199	69.353	300	Brassicaceae	Crambe	orientalis	species
TASH	HerbariumSpecimen	Pratov U.	present	1960	7	6	Asia	Uzbekistan	Syjak			introduced	41.69	70.0633	200	Brassicaceae	Crambe	orientalis	species
TASH	HerbariumSpecimen	Nabiev et al.	present	1980	5	25	Asia	Uzbekistan	Boysun			introduced	38.1783	67.141	300	Brassicaceae	Crambe	orientalis	species
TASH	HerbariumSpecimen	Korotkova E.E.	present	1956			Asia	Uzbekistan	vicinities of Tashkent			introduced				Brassicaceae	Crambe	orientalis	species
TASH	HerbariumSpecimen	Tojibaev et al.	present	2021	6	10	Asia	Uzbekistan	Yangiabad			introduced	41.139722	70.120556	10	Brassicaceae	Crambe	orientalis	species
TASH	HerbariumSpecimen	Soskov Yu.D.	present	1957	6	11	Asia	Kazakhstan	Burnoe	fallow fields		introduced	42.63	70.745	300	Brassicaceae	Crambe	orientalis	species
TASH	HerbariumSpecimen	Soskov Yu.D.	present	1957	6	6	Asia	Kazakhstan	4 km west of Chanak			introduced	42.1	69.166	300	Brassicaceae	Crambe	orientalis	species
TASH	HerbariumSpecimen	Abubakirov	present	1956	6	8	Asia	Uzbekistan	Tashkent, Karamurskaya str. 107	garden		introduced	41.34	69.2968	30	Brassicaceae	Crambe	orientalis	species
TASH	HerbariumSpecimen	Zhanonov N.	present	1969	6	10	Asia	Kazakhstan	between Leninskoe and Sharapkhana	roadside		introduced	41.8229	69.4	300	Brassicaceae	Crambe	orientalis	species
TASH	HerbariumSpecimen	students	present	1964	7	7	Asia	Uzbekistan	Khumsan	fallow fields		introduced	41.6896	69.9437	500	Brassicaceae	Crambe	orientalis	species
TASH	HerbariumSpecimen	Drobov	present	1922	5	22	Asia	Kazakhstan	Jeri station [= Kazygurt]	fallow fields		introduced	41.749	69.4159	300	Brassicaceae	Crambe	orientalis	species
TASH	HerbariumSpecimen	Khamidov A.	present	1984	6	13	Asia	Uzbekistan	between Charvak and Brichmulla	roadside		introduced	41.6348	70.0492	300	Brassicaceae	Crambe	orientalis	species
TASH	HerbariumSpecimen	Bondarenko O.N. | Butkov O.Ya.	present	1959	5	29	Asia	Kazakhstan	between Leninskoe and Stepnoe			introduced	41.6765	69.3735	500	Brassicaceae	Crambe	orientalis	species
TASH	HerbariumSpecimen	Butkov et al.	present	1953	5	27	Asia	Uzbekistan	6 km NNE of Balgaly	wheat field		introduced	41.0322	69.5876	500	Brassicaceae	Crambe	orientalis	species
Plantarium	HumanObservation	Epiktetov V.	present	2019	6	4	Asia	Kazakhstan	Aksu River	fallow fields		introduced	42.3129	70.3038	500	Brassicaceae	Crambe	orientalis	species
Plantarium	HumanObservation	Dovletov B.	present	2011	5		Asia	Turkmenistan	Kopetdag			native	37.983	58.016	500	Brassicaceae	Crambe	orientalis	species
Plantarium	HumanObservation	Davkaev E.	present	2013	5	10	Asia	Kazakhstan	Boroldai, Arkar			introduced	42.7191	69.503	500	Brassicaceae	Crambe	orientalis	species
Plantarium	HumanObservation	Davkaev E.	present	2013	5	12	Asia	Kazakhstan	Boroldai, Ak-Biik			introduced	42.67	70.391	500	Brassicaceae	Crambe	orientalis	species
Plantarium	HumanObservation	Davkaev E.	present	2013	6	23	Asia	Kazakhstan	Chokpak Pass			introduced	42.536	70.6127	200	Brassicaceae	Crambe	orientalis	species
Plantarium	HumanObservation	Gaziev A.	present	2015	6	9	Asia	Uzbekistan	Chirchik	ruderal place		introduced	41.4686	69.5748	1000	Brassicaceae	Crambe	orientalis	species
Plantarium	HumanObservation	Tillaev T.	present	2014	5	18	Asia	Uzbekistan	Tashkent, Ulugbek	roadside		introduced	41.406	69.458	500	Brassicaceae	Crambe	orientalis	species
Plantarium	HumanObservation	Tillaev T.	present	2013	6	29	Asia	Uzbekistan	Syjak	roadside		introduced	41.6859	70.0633	300	Brassicaceae	Crambe	orientalis	species
Plantarium	HumanObservation	Davkaev E.	present	2015	5	10	Asia	Kazakhstan	Kuyuk Pass			introduced	42.7693	70.9517	300	Brassicaceae	Crambe	orientalis	species
Plantarium	HumanObservation	Tillaev T.	present	2016	6	11	Asia	Uzbekistan	Syjak	roadside		introduced	41.6859	70.0633	300	Brassicaceae	Crambe	orientalis	species
Plantarium	HumanObservation	Epiktetov V.	present	2016	5	22	Asia	Kazakhstan	Aksu-Jabagly	fallow fields		introduced	42.422	70.529	300	Brassicaceae	Crambe	orientalis	species
Plantarium	HumanObservation	Ebel A.	present	2014	7	5	Asia	Kazakhstan	Almaty, railway near Baum forest	railway		introduced	43.3224303	76.958456	5	Brassicaceae	Crambe	orientalis	species
Plantarium	HumanObservation	Tillaev T.	present	2019	3	14	Asia	Uzbekistan	Maiskii Village			introduced	41.46	69.4488	200	Brassicaceae	Crambe	orientalis	species
Plantarium	HumanObservation	Tillaev T.	present	2019	5	12	Asia	Uzbekistan	Yangiabad	riverside		introduced	41.1244	70.0946	200	Brassicaceae	Crambe	orientalis	species
Plantarium	HumanObservation	Tillaev T.	present	2020	4	20	Asia	Uzbekistan	Tashkent, Yunusabad District	ruderal place		introduced	41.36	69.2946	1000	Brassicaceae	Crambe	orientalis	species
Plantarium	HumanObservation	Evdokimov I.	present	2020	5	31	Asia	Kazakhstan	Karagandy	former allotment garden		introduced	49.8427	73.147	50	Brassicaceae	Crambe	orientalis	species
Plantarium	HumanObservation	Belousov E.	present	2021	5	21	Asia	Kazakhstan	Psteli	alfalfa field		introduced	42.648	70.2096	50	Brassicaceae	Crambe	orientalis	species
Plantarium	HumanObservation	Beshko N.	present	2022	5	18	Asia	Uzbekistan	Yangiabad			introduced	41.1542	70.1416	50	Brassicaceae	Crambe	orientalis	species
Plantarium	HumanObservation	Gorbunov P.	present	2022	4	22	Asia	Kazakhstan	Ushozen River			introduced	43.7958	68.1086	50	Brassicaceae	Crambe	orientalis	species
Nobis et al. 2016	HumanObservation	Nobis M.		2014	5	21	Asia	Kazakhstan	south-west part of Balkhash Lake	roadside		introduced	44.922	74.032	5000	Brassicaceae	Crambe	orientalis	species
KRA	HerbariumSpecimen	Nobis M. | Nowak A.		2015	5	29	Asia	Tajikistan	Mogendarya River valley, near Gezani-Bolo	fallow fields		introduced	39.2762	67.6958	200	Brassicaceae	Crambe	orientalis	species
Flora of Turkmenia							Asia	Turkmenistan	Dushak			native	37.1877	59.993	500	Brassicaceae	Crambe	orientalis	species
