# Supplementary material for: The first checklist of alien vascular plants of Kyrgyzstan, with new records and critical evaluation of earlier data. Contribution 3
Source: Biodivers Data J. 2025 Mar 4;13:e145624. doi: 10.3897/BDJ.13.e145624 (PMC11897906; doi:10.3897/BDJ.13.e145624)
Supplement: Supplementary material 2 — Distributional dataset for alien species of Brassicaceae in Kyrgyzstan [file bdj-13-e145624-s002.csv]

occurrenceID	type	modified	language	license	rightsHolder	accessRights	institutionID	datasetID	institutionCode	datasetName	ownerInstitutionCode	basisOfRecord	recordedBy	occurrenceStatus	year	month	day	eventRemarks	continent	country	countryCode	stateProvince	locality	habitat	verbatimLocality	maximumElevationInMeters	establishmentMeans	decimalLatitude	decimalLongitude	geodeticDatum	coordinateUncertaintyInMeters	georeferencedBy	identifiedBy	identifiedByID	scientificName	kingdom	phylum	class	order	family	genus	specificEpithet	taxonRank	references	catalogNumber
1	dataset	2023-12-01	en	http://creativecommons.org/licenses/by/4.0/legalcode		use under CC BY 4.0		kirgalienplants	ALTB	Alien plants of Kyrgyzstan	ALTB	HerbariumSpecimen	German D.A.	present	2024	6	29		Asia	Kyrgyzstan	KG	Osh	Karavan Village	roadside		1080	introduced	40.294089	72.187364	WGS84	4	Dmitry German	Dmitry German	0000-0001-7951-1644	Sisymbrium irio L.	Plantae	Tracheophyta	Magnoliopsida	Brassicales	Brassicaceae	Sisymbrium	irio	species
2	dataset	2023-12-01	en	http://creativecommons.org/licenses/by/4.0/legalcode		use under CC BY 4.0		kirgalienplants	LE	Alien plants of Kyrgyzstan	LE	HerbariumSpecimen	Lazkov G.	present	2009	5	18		Asia	Kyrgyzstan	KG	Bishkek	Chui str.	lawn	Город Бишкек, проспект Чуй, около здания Академии наук, на газоне	800	introduced	42.8777	74.5795	WGS84	25	Georgy Lazkov	Georgy Lazkov	0000-0002-3531-8524	Sisymbrium irio L.	Plantae	Tracheophyta	Magnoliopsida	Brassicales	Brassicaceae	Rorippa	austriaca	species
3	dataset	2023-12-06	en	http://creativecommons.org/licenses/by/4.0/legalcode		use under CC BY 4.0		kirgalienplants	FRU	Alien plants of Kyrgyzstan	FRU	HerbariumSpecimen	Lebedeva | Faleeva	present	1955	7	25		Asia	Kyrgyzstan	KG	Jalal-Abad	Yaradar			1300	introduced	41.36	73.049	WGS84	1000	Alexander Sennikov	Dmitry German	0000-0001-7951-1644	Rorippa sylvestris (L.) Besser	Plantae	Tracheophyta	Magnoliopsida	Brassicales	Brassicaceae	Rorippa	sylvestris	species
4	dataset	2023-12-06	en	http://creativecommons.org/licenses/by/4.0/legalcode		use under CC BY 4.0		kirgalienplants	LE	Alien plants of Kyrgyzstan	LE	HerbariumSpecimen	Gorbunova	present	1966	8	30		Asia	Kyrgyzstan	KG	Bishkek	Bishkek			800	introduced	42.8843	74.5821	WGS84	250	Alexander Sennikov	Dmitry German	0000-0001-7951-1644	Rorippa sylvestris (L.) Besser	Plantae	Tracheophyta	Magnoliopsida	Brassicales	Brassicaceae	Rorippa	sylvestris	species
5	dataset	2023-12-06	en	http://creativecommons.org/licenses/by/4.0/legalcode		use under CC BY 4.0		kirgalienplants	LE	Alien plants of Kyrgyzstan	LE	HerbariumSpecimen	Nikitina	present	1963	7	12		Asia	Kyrgyzstan	KG	Bishkek	Bishkek, Ala-Archa			1150	introduced	42.8318	74.6116	WGS84	250	Alexander Sennikov	Dmitry German	0000-0001-7951-1644	Rorippa sylvestris (L.) Besser	Plantae	Tracheophyta	Magnoliopsida	Brassicales	Brassicaceae	Rorippa	sylvestris	species
6	dataset	2023-12-06	en	http://creativecommons.org/licenses/by/4.0/legalcode		use under CC BY 4.0		kirgalienplants	FRU	Alien plants of Kyrgyzstan	FRU	HerbariumSpecimen	Sultanova B.	present	1966	7	11		Asia	Kyrgyzstan	KG	Bishkek	Bishkek	irrigation ditch		800	introduced	42.8753	74.5786	WGS84	500	Alexander Sennikov	Dmitry German	0000-0001-7951-1644	Rorippa sylvestris (L.) Besser	Plantae	Tracheophyta	Magnoliopsida	Brassicales	Brassicaceae	Rorippa	sylvestris	species
7	dataset	2023-12-06	en	http://creativecommons.org/licenses/by/4.0/legalcode		use under CC BY 4.0		kirgalienplants	FRU	Alien plants of Kyrgyzstan	FRU	HerbariumSpecimen	Nikitina | Vykhodtsev	present	1955	6	21		Asia	Kyrgyzstan	KG	Chui	Jangy-Jer			700	introduced	43.1076	74.3607	WGS84	500	Alexander Sennikov	Dmitry German	0000-0001-7951-1644	Rorippa sylvestris (L.) Besser	Plantae	Tracheophyta	Magnoliopsida	Brassicales	Brassicaceae	Rorippa	sylvestris	species
8	dataset	2023-12-07	en	http://creativecommons.org/licenses/by/4.0/legalcode		use under CC BY 4.0		kirgalienplants	FRU	Alien plants of Kyrgyzstan	FRU	HerbariumSpecimen	Lazkov G.	present	2005	5	18		Asia	Kyrgyzstan	KG	Jalal-Abad	Sary-Chelek Nature Reserve, road to the lake	roadside		1300	introduced	41.8136	71.9598	WGS84	100	Georgy Lazkov	Georgy Lazkov	0000-0002-3531-8524	Armoracia rusticana G.Gaertn., B.Mey. & Scherb.	Plantae	Tracheophyta	Magnoliopsida	Brassicales	Brassicaceae	Armoracia	rusticana	species
9	dataset	2023-12-09	en	http://creativecommons.org/licenses/by/4.0/legalcode		use under CC BY 4.0		kirgalienplants	LE	Alien plants of Kyrgyzstan	LE	HerbariumSpecimen	Sultanova B.	present	2009	8	10		Asia	Kyrgyzstan	KG	Ysyk-Köl	Teskey Alatoo, Jety-Oguz River	spruce forest, path		2100	introduced	42.3121	78.2606	WGS84	500	Alexander Sennikov	Georgy Lazkov	0000-0002-3531-8524	Hesperis pycnotricha Borbás & Degen	Plantae	Tracheophyta	Magnoliopsida	Brassicales	Brassicaceae	Hesperis	pycnotricha	species
10	dataset	2023-12-10	en	http://creativecommons.org/licenses/by/4.0/legalcode		use under CC BY 4.0		kirgalienplants	LE	Alien plants of Kyrgyzstan	AA	HerbariumSpecimen	Dmitrieva	present	1933	7	17		Asia	Kyrgyzstan	KG	Chui	Karabalta	oat field		750	introduced	42.8424	73.8452	WGS84	2000	Alexander Sennikov	Dmitry German	0000-0001-7951-1644	Mutarda arvensis (L.) D.A.German	Plantae	Tracheophyta	Magnoliopsida	Brassicales	Brassicaceae	Mutarda	arvensis	species
11	dataset	2023-12-10	en	http://creativecommons.org/licenses/by/4.0/legalcode		use under CC BY 4.0		kirgalienplants	LE	Alien plants of Kyrgyzstan	LE	HerbariumSpecimen	Divnogorskaya D.	present	1908	8	10		Asia	Kyrgyzstan	KG	Ysyk-Köl	Przewalsk	vegetable garden		1000	introduced	42.4836	78.398	WGS84	1000	Alexander Sennikov	Dmitry German	0000-0001-7951-1644	Mutarda arvensis (L.) D.A.German	Plantae	Tracheophyta	Magnoliopsida	Brassicales	Brassicaceae	Mutarda	arvensis	species
12	dataset	2023-12-10	en	http://creativecommons.org/licenses/by/4.0/legalcode		use under CC BY 4.0		kirgalienplants	LE	Alien plants of Kyrgyzstan	LE	HerbariumSpecimen	Nikiforova | Velichko	present	1932	8	29		Asia	Kyrgyzstan	KG	Ysyk-Köl	Santash	paludified place near a farm		1700	introduced	42.7236	78.512	WGS84	500	Alexander Sennikov	Dmitry German	0000-0001-7951-1644	Mutarda arvensis (L.) D.A.German	Plantae	Tracheophyta	Magnoliopsida	Brassicales	Brassicaceae	Mutarda	arvensis	species
13	dataset	2023-12-10	en	http://creativecommons.org/licenses/by/4.0/legalcode		use under CC BY 4.0		kirgalienplants	LE	Alien plants of Kyrgyzstan	LE	HerbariumSpecimen	Yakovleva V.	present	1939	9	1		Asia	Kyrgyzstan	KG	Ysyk-Köl	Kichi-Uzengegush River	river ravine		2900	introduced	41.2695	78.1004	WGS84	300	Alexander Sennikov	Dmitry German	0000-0001-7951-1644	Mutarda arvensis (L.) D.A.German	Plantae	Tracheophyta	Magnoliopsida	Brassicales	Brassicaceae	Mutarda	arvensis	species
14	dataset	2023-12-10	en	http://creativecommons.org/licenses/by/4.0/legalcode		use under CC BY 4.0		kirgalienplants	TASH	Alien plants of Kyrgyzstan	TASH	HerbariumSpecimen		present	1920	6	12		Asia	Kyrgyzstan	KG	Ysyk-Köl	Karakol river valley near Przewalsk	riverside		1800	introduced	42.4472	78.4083	WGS84	200	Alexander Sennikov	Dmitry German	0000-0001-7951-1644	Mutarda arvensis (L.) D.A.German	Plantae	Tracheophyta	Magnoliopsida	Brassicales	Brassicaceae	Mutarda	arvensis	species
15	dataset	2023-12-10	en	http://creativecommons.org/licenses/by/4.0/legalcode		use under CC BY 4.0		kirgalienplants	TASH	Alien plants of Kyrgyzstan	TASH	HerbariumSpecimen	Nikiforova | Velichko	present	1932	8	29		Asia	Kyrgyzstan	KG	Ysyk-Köl	Santash	paludified place near a farm		1700	introduced	42.7236	78.512	WGS84	500	Alexander Sennikov	Dmitry German	0000-0001-7951-1644	Mutarda arvensis (L.) D.A.German	Plantae	Tracheophyta	Magnoliopsida	Brassicales	Brassicaceae	Mutarda	arvensis	species
16	dataset	2023-12-10	en	http://creativecommons.org/licenses/by/4.0/legalcode		use under CC BY 4.0		kirgalienplants	FRU	Alien plants of Kyrgyzstan	FRU	HerbariumSpecimen	Spota	present	1949	6	19		Asia	Kyrgyzstan	KG	Bishkek	Bishkek, Belinskii str.	roadside		800	introduced	42.8724	74.7505	WGS84	100	Alexander Sennikov	Georgy Lazkov	0000-0002-3531-8524	Mutarda arvensis (L.) D.A.German	Plantae	Tracheophyta	Magnoliopsida	Brassicales	Brassicaceae	Mutarda	arvensis	species
17	dataset	2023-12-10	en	http://creativecommons.org/licenses/by/4.0/legalcode		use under CC BY 4.0		kirgalienplants	FRU	Alien plants of Kyrgyzstan	FRU	HerbariumSpecimen	Sheremetova S. | Lazkov G.	present	1990	5	8		Asia	Kyrgyzstan	KG	Chui	7 km E of Tokmak	clayey desert		900	introduced	42.84404	75.38268	WGS84	200	Alexander Sennikov	Georgy Lazkov	0000-0002-3531-8524	Mutarda arvensis (L.) D.A.German	Plantae	Tracheophyta	Magnoliopsida	Brassicales	Brassicaceae	Mutarda	arvensis	species
18	dataset	2023-12-10	en	http://creativecommons.org/licenses/by/4.0/legalcode		use under CC BY 4.0		kirgalienplants	FRU	Alien plants of Kyrgyzstan	FRU	HerbariumSpecimen	Mursaliev	present	1966	6	2		Asia	Kyrgyzstan	KG	Naryn	Kochkorka District, Chu River	riverside meadows		950	introduced	42.1982	75.6433	WGS84	10000	Alexander Sennikov	Georgy Lazkov	0000-0002-3531-8524	Mutarda arvensis (L.) D.A.German	Plantae	Tracheophyta	Magnoliopsida	Brassicales	Brassicaceae	Mutarda	arvensis	species
19	dataset	2023-12-10	en	http://creativecommons.org/licenses/by/4.0/legalcode		use under CC BY 4.0		kirgalienplants	FRU	Alien plants of Kyrgyzstan	FRU	HerbariumSpecimen	Sultanova R.	present	1970	6	27		Asia	Kyrgyzstan	KG	Ysyk-Köl	Komsomol			1700	introduced	42.671	77.2954	WGS84	500	Alexander Sennikov	Georgy Lazkov	0000-0002-3531-8524	Mutarda arvensis (L.) D.A.German	Plantae	Tracheophyta	Magnoliopsida	Brassicales	Brassicaceae	Mutarda	arvensis	species
20	dataset	2023-12-10	en	http://creativecommons.org/licenses/by/4.0/legalcode		use under CC BY 4.0		kirgalienplants	FRU	Alien plants of Kyrgyzstan	FRU	HerbariumSpecimen	Sudnitsyna et al.	present	1969	9	18		Asia	Kyrgyzstan	KG	Ysyk-Köl	Santash Mts., pass	meadow		2100	introduced	42.7179	78.919	WGS84	500	Alexander Sennikov	Georgy Lazkov	0000-0002-3531-8524	Mutarda arvensis (L.) D.A.German	Plantae	Tracheophyta	Magnoliopsida	Brassicales	Brassicaceae	Mutarda	arvensis	species
21	dataset	2023-12-10	en	http://creativecommons.org/licenses/by/4.0/legalcode		use under CC BY 4.0		kirgalienplants	FRU	Alien plants of Kyrgyzstan	FRU	HerbariumSpecimen	Yakubova	present	1950	6	19		Asia	Kyrgyzstan	KG	Chui	Kara-Jygach			1000	introduced	42.7803	74.7118	WGS84	300	Alexander Sennikov	Georgy Lazkov	0000-0002-3531-8524	Mutarda arvensis (L.) D.A.German	Plantae	Tracheophyta	Magnoliopsida	Brassicales	Brassicaceae	Mutarda	arvensis	species
22	dataset	2023-12-10	en	http://creativecommons.org/licenses/by/4.0/legalcode		use under CC BY 4.0		kirgalienplants	FRU	Alien plants of Kyrgyzstan	FRU	HerbariumSpecimen	Kaschenko	present	1951	8	2		Asia	Kyrgyzstan	KG	Naryn	Cholpon	alfalfa field		1950	introduced	42.1975	75.4743	WGS84	500	Alexander Sennikov	Georgy Lazkov	0000-0002-3531-8524	Mutarda arvensis (L.) D.A.German	Plantae	Tracheophyta	Magnoliopsida	Brassicales	Brassicaceae	Mutarda	arvensis	species
23	dataset	2023-12-10	en	http://creativecommons.org/licenses/by/4.0/legalcode		use under CC BY 4.0		kirgalienplants	FRU	Alien plants of Kyrgyzstan	FRU	HerbariumSpecimen	Aidarova | Kaschenko	present	1954	6	18		Asia	Kyrgyzstan	KG	Chui	Shamshy	alfalfa field		1200	introduced	42.6991	75.3633	WGS84	1000	Alexander Sennikov	Georgy Lazkov	0000-0002-3531-8524	Mutarda arvensis (L.) D.A.German	Plantae	Tracheophyta	Magnoliopsida	Brassicales	Brassicaceae	Mutarda	arvensis	species
24	dataset	2023-12-10	en	http://creativecommons.org/licenses/by/4.0/legalcode		use under CC BY 4.0		kirgalienplants	FRU	Alien plants of Kyrgyzstan	FRU	HerbariumSpecimen	Kenjebaeva	present	2004	5	8		Asia	Kyrgyzstan	KG	Ysyk-Köl	Ananievo			1700	introduced	42.7352	77.6746	WGS84	500	Alexander Sennikov	Georgy Lazkov	0000-0002-3531-8524	Mutarda arvensis (L.) D.A.German	Plantae	Tracheophyta	Magnoliopsida	Brassicales	Brassicaceae	Mutarda	arvensis	species
25	dataset	2023-12-10	en	http://creativecommons.org/licenses/by/4.0/legalcode		use under CC BY 4.0		kirgalienplants	FRU	Alien plants of Kyrgyzstan	FRU	HerbariumSpecimen	Sultanova B.	present	1999	8	25		Asia	Kyrgyzstan	KG	Ysyk-Köl	Tosor	field		1650	introduced	42.1662	77.442	WGS84	500	Alexander Sennikov	Georgy Lazkov	0000-0002-3531-8524	Mutarda arvensis (L.) D.A.German	Plantae	Tracheophyta	Magnoliopsida	Brassicales	Brassicaceae	Mutarda	arvensis	species
26	dataset	2023-12-10	en	http://creativecommons.org/licenses/by/4.0/legalcode		use under CC BY 4.0		kirgalienplants	FRU	Alien plants of Kyrgyzstan	FRU	HerbariumSpecimen	Vykhodtsev et al.	present	1932	7	11		Asia	Kyrgyzstan	KG	Jalal-Abad	Kayyingdy			1700	introduced	41.472	74.4747	WGS84	500	Alexander Sennikov	Georgy Lazkov	0000-0002-3531-8524	Mutarda arvensis (L.) D.A.German	Plantae	Tracheophyta	Magnoliopsida	Brassicales	Brassicaceae	Mutarda	arvensis	species
27	dataset	2023-12-10	en	http://creativecommons.org/licenses/by/4.0/legalcode		use under CC BY 4.0		kirgalienplants	FRU	Alien plants of Kyrgyzstan	FRU	HumanObservation	Ganybaeva M.	present	2021	5	29		Asia	Kyrgyzstan	KG	Naryn	Near Acha-Kayyngdy Village		Ат-Башинский хребет, за селом Ача-Каинды, залежах Кара жон, место для полива и стрижки сена	2150	introduced	41.134	75.824	WGS84	1000	Alexander Sennikov	Georgy Lazkov	0000-0002-3531-8524	Mutarda arvensis (L.) D.A.German	Plantae	Tracheophyta	Magnoliopsida	Brassicales	Brassicaceae	Mutarda	arvensis	species
28	dataset	2023-12-10	en	http://creativecommons.org/licenses/by/4.0/legalcode		use under CC BY 4.0		kirgalienplants	MW	Alien plants of Kyrgyzstan	MW	HerbariumSpecimen	Gubanov I.A.	present	1956	7	24		Asia	Kyrgyzstan	KG	Ysyk-Köl	1.5 km NE of Bogatyrovka	along fields and irrigation ditches		1750	introduced	42.5452	78.1833	WGS84	200	Alexander Sennikov	Ivan Gubanov		Mutarda arvensis (L.) D.A.German	Plantae	Tracheophyta	Magnoliopsida	Brassicales	Brassicaceae	Mutarda	arvensis	species		MW0834618
29	dataset	2023-12-10	en	http://creativecommons.org/licenses/by/4.0/legalcode		use under CC BY 4.0		kirgalienplants	Plantarium	Alien plants of Kyrgyzstan	Plantarium	HumanObservation	Chulanova G.	present	2019	6	2		Asia	Kyrgyzstan	KG	Ysyk-Köl	Bosteri	ruderal place		1650	introduced	42.6467	77.2216	WGS84	300	Alexander Sennikov	Galina Chulanova		Mutarda arvensis (L.) D.A.German	Plantae	Tracheophyta	Magnoliopsida	Brassicales	Brassicaceae	Mutarda	arvensis	species	https://www.plantarium.ru/page/image/id/648452.html
30	dataset	2023-12-10	en	http://creativecommons.org/licenses/by/4.0/legalcode		use under CC BY 4.0		kirgalienplants	Plantarium	Alien plants of Kyrgyzstan	Plantarium	HumanObservation	Chulanova G.	present	2019	5	28		Asia	Kyrgyzstan	KG	Chui	Vostok	ruderal place		700	introduced	42.9026	74.677	WGS84	25	Alexander Sennikov	Georgy Lazkov	0000-0002-3531-8524	Mutarda arvensis (L.) D.A.German	Plantae	Tracheophyta	Magnoliopsida	Brassicales	Brassicaceae	Mutarda	arvensis	species	https://www.plantarium.ru/page/image/id/648061.html
31	dataset	2023-12-10	en	http://creativecommons.org/licenses/by/4.0/legalcode		use under CC BY 4.0		kirgalienplants	Plantarium	Alien plants of Kyrgyzstan	Plantarium	HumanObservation	Chulanova G.	present	2015	6	7		Asia	Kyrgyzstan	KG	Naryn	Naryn River	roadside		2350	introduced	41.491	76.4151	WGS84	100	Alexander Sennikov	Georgy Lazkov	0000-0002-3531-8524	Mutarda arvensis (L.) D.A.German	Plantae	Tracheophyta	Magnoliopsida	Brassicales	Brassicaceae	Mutarda	arvensis	species	https://www.plantarium.ru/page/image/id/423807.html
32	dataset	2023-12-18	en	http://creativecommons.org/licenses/by/4.0/legalcode		use under CC BY 4.0		kirgalienplants	LE	Alien plants of Kyrgyzstan	LE	HerbariumSpecimen	Sennikov A. | Lazkov G.	present	2013	8	7		Asia	Kyrgyzstan	KG	Talas Region	Maimak railway station, W of the station	railway embankment and adjacent mountain slopes		900	introduced	42.6772	71.2116	WGS84	200	Alexander Sennikov	Georgy Lazkov	0000-0002-3531-8524	Crambe orientalis L.	Plantae	Tracheophyta	Magnoliopsida	Brassicales	Brassicaceae	Crambe	orientalis	species
33	dataset	2023-12-18	en	http://creativecommons.org/licenses/by/4.0/legalcode		use under CC BY 4.0		kirgalienplants	LE	Alien plants of Kyrgyzstan	LE	HerbariumSpecimen	Lazkov G.	present	2006	5	23		Asia	Kyrgyzstan	KG	Chüy Region	4 km NW of Ysyk-Ata Resort	allotment garden		1600	introduced	42.6376	74.9348	WGS84	300	Alexander Sennikov	Georgy Lazkov	0000-0002-3531-8524	Crambe orientalis L.	Plantae	Tracheophyta	Magnoliopsida	Brassicales	Brassicaceae	Crambe	orientalis	species
34	dataset	2023-12-18	en	http://creativecommons.org/licenses/by/4.0/legalcode		use under CC BY 4.0		kirgalienplants	LE	Alien plants of Kyrgyzstan	LE	HerbariumSpecimen	Lazkov G.	present	2006	8	28		Asia	Kyrgyzstan	KG	Chüy Region	Chüy Depression, railway crossing by Petrovka Village			800	introduced	42.8218	74.0508	WGS84	20	Alexander Sennikov	Georgy Lazkov	0000-0002-3531-8524	Crambe orientalis L.	Plantae	Tracheophyta	Magnoliopsida	Brassicales	Brassicaceae	Crambe	orientalis	species
35	dataset	2023-12-18	en	http://creativecommons.org/licenses/by/4.0/legalcode		use under CC BY 4.0		kirgalienplants	LE	Alien plants of Kyrgyzstan	LE	HerbariumSpecimen	Lazkov G.	present	2006	6	28		Asia	Kyrgyzstan	KG	Chüy Region	Bishkek City, by railway bridge across Manas Avenue			800	introduced	42.8651	74.587	WGS84	20	Alexander Sennikov	Georgy Lazkov	0000-0002-3531-8524	Crambe orientalis L.	Plantae	Tracheophyta	Magnoliopsida	Brassicales	Brassicaceae	Crambe	orientalis	species
36	dataset	2023-12-18	en	http://creativecommons.org/licenses/by/4.0/legalcode		use under CC BY 4.0		kirgalienplants	LE	Alien plants of Kyrgyzstan	LE	HerbariumSpecimen	Lazkov G.	present	2006	4	28		Asia	Kyrgyzstan	KG	Chüy Region	Besh-Küngöy	foothills		1150	introduced	42.775	74.655	WGS84	300	Alexander Sennikov	Georgy Lazkov	0000-0002-3531-8524	Crambe orientalis L.	Plantae	Tracheophyta	Magnoliopsida	Brassicales	Brassicaceae	Crambe	orientalis	species
37	dataset	2023-12-19	en	http://creativecommons.org/licenses/by/4.0/legalcode		use under CC BY 4.0		kirgalienplants	FRU	Alien plants of Kyrgyzstan	FRU	HerbariumSpecimen	Lazkov G.	present	2011	7	11		Asia	Kyrgyzstan	KG	Chüy Region	Kamyshanovka	irrigation ditch		800	introduced	43.22319	74.25088	WGS84	20	Alexander Sennikov	Georgy Lazkov	0000-0002-3531-8524	Crambe orientalis L.	Plantae	Tracheophyta	Magnoliopsida	Brassicales	Brassicaceae	Crambe	orientalis	species
38	dataset	2023-12-19	en	http://creativecommons.org/licenses/by/4.0/legalcode		use under CC BY 4.0		kirgalienplants	FRU	Alien plants of Kyrgyzstan	FRU	HerbariumSpecimen	Lazkov G.	present	2023	5	5		Asia	Kyrgyzstan	KG	Chüy Region	Kamyshanovka	irrigation ditch		800	introduced	43.1785	74.078	WGS84	20	Alexander Sennikov	Georgy Lazkov	0000-0002-3531-8524	Crambe orientalis L.	Plantae	Tracheophyta	Magnoliopsida	Brassicales	Brassicaceae	Crambe	orientalis	species
41	dataset	2023-12-10	en	http://creativecommons.org/licenses/by/4.0/legalcode		use under CC BY 4.0		kirgalienplants	FRU	Alien plants of Kyrgyzstan	FRU	HumanObservation	Lazkov G.A.	present	2013	6	15		Asia	Kyrgyzstan	KG	Ysyk-Köl	Karkyra	wheat field		2000	introduced	42.76	79.1465	WGS84	500	Alexander Sennikov	Georgy Lazkov	0000-0002-3531-8524	Mutarda arvensis (L.) D.A.German	Plantae	Tracheophyta	Magnoliopsida	Brassicales	Brassicaceae	Mutarda	arvensis	species
42	dataset	2023-12-17	en	http://creativecommons.org/licenses/by/4.0/legalcode		use under CC BY 4.0		kirgalienplants	FRU	Alien plants of Kyrgyzstan	FRU	HerbariumSpecimen	Lazkov G.A.	present	2013	6	3		Asia	Kyrgyzstan	KG	Jalal-Abad	Kyr-Koo Village	roadside		950	introduced	41.1889	72.9108	WGS84	15	Alexander Sennikov	Georgy Lazkov	0000-0002-3531-8524	Hirschfeldia incana (L.) Lagr.-Foss.	Plantae	Tracheophyta	Magnoliopsida	Brassicales	Brassicaceae	Hirschfeldia	incana	species
43	dataset	2023-12-17	en	http://creativecommons.org/licenses/by/4.0/legalcode		use under CC BY 4.0		kirgalienplants	FRU	Alien plants of Kyrgyzstan	FRU	HerbariumSpecimen	Lazkov G.A.	present	2022	7	5		Asia	Kyrgyzstan	KG	Batken	Sary-Talaa Village, Altyn-Jylga	ruderal place in a village		1500	introduced	39.75466	71.00651	WGS84	5	Georgy Lazkov	Georgy Lazkov	0000-0002-3531-8524	Hirschfeldia incana (L.) Lagr.-Foss.	Plantae	Tracheophyta	Magnoliopsida	Brassicales	Brassicaceae	Hirschfeldia	incana	species
44	dataset	2023-12-17	en	http://creativecommons.org/licenses/by/4.0/legalcode		use under CC BY 4.0		kirgalienplants	FRU	Alien plants of Kyrgyzstan	FRU	HerbariumSpecimen	Lazkov G.A.	present	2022	7	18		Asia	Kyrgyzstan	KG	Batken	Sary-Talaa Village, Altyn-Jylga	ruderal place in a village		1500	introduced	39.75466	71.00651	WGS84	5	Georgy Lazkov	Georgy Lazkov	0000-0002-3531-8524	Hirschfeldia incana (L.) Lagr.-Foss.	Plantae	Tracheophyta	Magnoliopsida	Brassicales	Brassicaceae	Hirschfeldia	incana	species
